# Supplementary material for: Mycobiome Diversity in Traditionally Prepared Starters for Alcoholic Beverages in India by High-Throughput Sequencing Method
Source: Front Microbiol. 2019 Mar 5;10:348. doi: 10.3389/fmicb.2019.00348 (PMC6411702; doi:10.3389/fmicb.2019.00348)
Supplement: Table S2 — Table showing percent distribution of total yeast and mold species in different starters with their respective morphology and mode nutrition. [file Table_2.XLSX]

## Sheet: Sheet1
				%
Species	Dawdim	Humao	Phut	Hamei	Chowan	Khekrii	Morphology	Reference	Nutrition Mode	Reference
Candida tropicalis	11.7636	1.06989	4.78571	51.1546	28.8269	65.2681	Yeast	Tashiro et al.(2018)	Saprotroph	Zheng and Liu (2005)
Aspergillus penicillioides	0.192511	1.90884	2.75695	7.41244	0.031943	14.5784	Fungi	Tashiro et al.(2018)	Saprotroph	Zheng and Liu (2005)
Candida glabrata	13.9796	0.00585956	0.266879	0.00573114	0.20661	6.01622	Yeast	Tashiro et al.(2018)	Saprotroph	Zheng and Liu (2005)
Saccharomycopsis malanga	43.4001	0.00310212	3.22066	0.00312607	0.0224281	5.20363	Yeast	Tashiro et al.(2018)	Saprotroph	Zheng and Liu (2005)
Hyphopichia burtonii	12.4212	31.2621	3.63004	0.0500172	0.390113	2.40403	Yeast	Tashiro et al.(2018)	Saprotroph	Zheng and Liu (2005)
Rhizopus arrhizus	3.27396	26.2753	27.7168	0.389717	57.965	2.0733	Fungi	Tashiro et al.(2018)	Saprotroph	Zheng and Liu (2005)
Kodamaea ohmeri	1.73089	0.00068936	0.0374355	0	0	1.80346	Yeast	Gonzalez and Tello (2011)	Saprotroph	Zheng and Liu (2005)
Strelitziana malaysiana	0	0.00034468	0	0.00156304	0	0.685553	Yeast	Tashiro et al.(2018)	Saprotroph	Zheng and Liu (2005)
Auricularia delicata	0.2811	36.1456	22.8767	37.2284	1.37423	0.361394	Fungi	Tashiro et al.(2018)	Saprotroph	Zheng and Liu (2005)
Monascus purpureus	0.00255545	0	0.012076	0.00208405	0	0.322845	Fungi	Tashiro et al.(2018)	Saprotroph	Lombard et al. (2016)
Saccharomyces paradoxus	0.907612	1.17536	11.0314	0.00364709	0.0231077	0.316712	Yeast	Yilmaz et al. (2014)	Saprotroph	Lombard et al. (2016)
Botrytis caroliniana	0.000851818	0	0.0144912	0.000521012	0	0.142367	Fungi	Yilmaz et al. (2014)	Saprotroph	Lombard et al. (2016)
Curvularia lunata	0.344986	0.306076	2.37293	0.0197985	6.51909	0.105571	Fungi	Yilmaz et al. (2014)	Saprotroph	Lombard et al. (2016)
Geosmithia pallida	0.00127773	0.0282638	0.193216	0.0083362	0.0251466	0.0709645	Fungi	Yilmaz et al. (2014)	Saprotroph	Lombard et al. (2016)
Kluyveromyces marxianus	0.827541	0	0.00845319	0	0	0.0591371	Fungi	Yilmaz et al. (2014)	Saprotroph	Zhuang (2005)
Simplicillium subtropicum	0.00170364	0.0120638	0.156988	0	0.155637	0.0534424	Fungi	Yilmaz et al. (2014)	Saprotroph	Swett et al. (2016)
Wickerhamomyces anomalus	7.7541	0.00103404	0.0700407	0.000521012	0.0258263	0.0442433	Fungi	Yilmaz et al. (2014)	Saprotroph	Swett et al. (2016)
Talaromyces luteus	0	0.00034468	0	0	0	0.0367964	Fungi	Yilmaz et al. (2014)	Saprotroph	Swett et al. (2016)
Candida humilis	1.35993	0.00068936	0.0398507	0.0276137	0.00203892	0.0363584	Fungi	Yilmaz et al. (2014)	Saprotroph	Swett et al. (2016)
Tetracladium setigerum	0	0	0	0	0	0.0315398	Fungi	Yilmaz et al. (2014)	Saprotroph	Swett et al. (2016)
Curvularia clavata	0.004685	0.00413616	0.470963	0.000521012	0	0.024531	Fungi	Yilmaz et al. (2014)	Saprotroph	Casieri et al. (2009)
Rhizopus microsporus	0.105199	0	0.00724559	0	0	0.024531	Fungi	Gonzalez and Tello (2011)	Saprotroph	Ariyawansa et al. (2015)
Dipodascus geotrichum	0.0851818	0.0644552	6.47514	0.000521012	0.460115	0.0232168	Fungi	Gonzalez and Tello (2011)	Saprotroph	Ariyawansa et al. (2015)
Fusicolla acetilerea	0.000851818	0.00068936	0.201669	0.00104202	0.00135928	0.0223407	Fungi	Gonzalez and Tello (2011)	Saprotroph	Ariyawansa et al. (2015)
Gibberella intricans	0.0447204	0.00585956	0.102646	0.00729417	0.0333023	0.0210265	Fungi	Gonzalez and Tello (2011)	Saprotroph	Zhuang (2005)
Verticillium leptobactrum	0	0	0	0	0	0.0192743	Fungi	Gonzalez and Tello (2011)	Saprotroph	Ariyawansa et al. (2015)
Wickerhamomyces sydowiorum	0	0	0	0	0	0.0179602	Yeast	Gonzalez and Tello (2011)	Saprotroph	Ariyawansa et al. (2015)
Cladosporium halotolerans	0	0	0	0	0	0.0179602	Yeast	Gonzalez and Tello (2011)	Saprotroph	Ariyawansa et al. (2015)
Candida orthopsilosis	0.115421	0.00103404	0.222198	0	0	0.0170841	Yeast	Gonzalez and Tello (2011)	Saprotroph	Ariyawansa et al. (2015)
Trichosporon asahii	0.0208695	0	0	0	0	0.0153318	Yeast	Gonzalez and Tello (2011)	Saprotroph	Ariyawansa et al. (2015)
Candida metapsilosis	0.0251286	0.00068936	0.140081	0	0	0.0148938	Yeast	Gonzalez and Tello (2011)	Saprotroph	Ariyawansa et al. (2015)
Bipolaris oryzae	0.00170364	0	0.00724559	0	0.000679639	0.0131416	Yeast	Gonzalez and Tello (2011)	Saprotroph	Ariyawansa et al. (2015)
Trichomonascus ciferrii	0.00851818	0	0	0	0	0.00919911	Yeast	Gonzalez and Tello (2011)	Saprotroph	Ariyawansa et al. (2015)
Chlorophyllum globosum	0	0.00068936	0.00362279	0.000521012	0.0339819	0.00876106	Yeast	Gonzalez and Tello (2011)	Saprotroph	Ariyawansa et al. (2015)
Malassezia restricta	0.004685	0.0141319	0.0024152	0.0578324	0.114179	0.00788495	Yeast	Gonzalez and Tello (2011)	Saprotroph	Ariyawansa et al. (2015)
Candida intermedia	0.0221473	0	0.0024152	0	0.00135928	0.0074469	Yeast	Gonzalez and Tello (2011)	Saprotroph	Ariyawansa et al. (2015)
Aspergillus clavatus	0	0	0.0338127	0.000521012	0	0.00700884	Yeast	Gonzalez and Tello (2011)	Saprotroph	Casieri et al. (2009)
Blastobotrys proliferans	0.000425909	0.00034468	0.119552	0	0	0.00657079	Yeast	Casieri et al. (2009)	Saprotroph	Ariyawansa et al. (2015)
Blastobotrys adeninivorans	0.0523868	0.034468	0.333297	0.0041681	1.15403	0.00613274	Yeast	Casieri et al. (2009)	Saprotroph	Ariyawansa et al. (2015)
Aspergillus lentulus	0.0276841	0	0.105061	0	0	0.00613274	Yeast	Casieri et al. (2009)	Saprotroph	Ariyawansa et al. (2015)
Gymnopilus ochraceus	0	0	0	0	0	0.00569469	Yeast	Casieri et al. (2009)	Saprotroph	Ariyawansa et al. (2015)
Candida sake	0.00425909	0.0106851	0.701615	0.000521012	0.073401	0.00481858	Yeast	Casieri et al. (2009)	Saprotroph	Ariyawansa et al. (2015)
Coprinellus radians	0	0	0	0	0	0.00481858	Yeast	Casieri et al. (2009)	Saprotroph	Casieri et al. (2009)
Agaricus sodalis	0.00212954	0.00379148	0.0012076	0	0	0.00394247	Yeast	Casieri et al. (2009)	Saprotroph	Casieri et al. (2009)
Marasmius haematocephalus	0	0	0	0	0	0.00394247	Yeast	Casieri et al. (2009)	Saprotroph	Casieri et al. (2009)
Candida membranifaciens	0.0502572	0.0492893	0.0012076	0.000521012	0.0584489	0.00350442	Yeast	Casieri et al. (2009)	Saprotroph	Casieri et al. (2009)
Aspergillus sydowii	0.00212954	0.00034468	0.0024152	0	0.00271855	0.00350442	Yeast	Casieri et al. (2009)	Saprotroph	Casieri et al. (2009)
Wallemia muriae	0.000851818	0.00068936	0.0024152	0	0.00135928	0.00350442	Yeast	Casieri et al. (2009)	Saprotroph	Casieri et al. (2009)
Candida albicans	0	0	0.0024152	0	0	0.00350442	Yeast	Casieri et al. (2009)	Saprotroph	Casieri et al. (2009)
Alternaria arborescens	0	0	0.0012076	0	0	0.00350442	Yeast	Casieri et al. (2009)	Saprotroph	Casieri et al. (2009)
Cladosporium haerospermum	0	0	0	0	0	0.00350442	Yeast	Casieri et al. (2009)	Saprotroph	Zheng and Liu (2005)
Trichoderma asperellum	0	0.00103404	0	0	0.0951494	0.00262832	Yeast	Casieri et al. (2009)	Saprotroph	Zheng and Liu (2005)
Candida olivae	0.00127773	0.0017234	0.00483039	0	0.065925	0.00219026	Yeast	Casieri et al. (2009)	Saprotroph	Zheng and Liu (2005)
Penicillium aethiopicum	0	0.00034468	0	0	0.00203892	0.00219026	Yeast	Casieri et al. (2009)	Saprotroph	Zheng and Liu (2005)
Rhodotorula mucilaginosa	0	0	0.0012076	0	0	0.00219026	Yeast	Casieri et al. (2009)	Saprotroph	Zheng and Liu (2005)
Gibberella tricincta	0.0170364	1.37183	0.0483039	0.300624	0.0516525	0.00175221	Yeast	Casieri et al. (2009)	Saprotroph	Zheng and Liu (2005)
Sarocladium oryzae	0.000425909	0	0.0144912	0	0.00135928	0.00175221	Yeast	Casieri et al. (2009)	Saprotroph	Zheng and Liu (2005)
Debaryomyces hansenii	0.00170364	0	0.0386431	0	0	0.00175221	Yeast	Casieri et al. (2009)	Saprotroph	Zheng and Liu (2005)
Aspergillus niger	0	0	0.00724559	0	0	0.00175221	Yeast	Casieri et al. (2009)	Saprotroph	Zheng and Liu (2005)
Gibberella fujikuroi	0.014055	0.0141319	0.108684	0.00208405	0.378559	0.00131416	Yeast	Casieri et al. (2009)	Saprotroph	Zheng and Liu (2005)
Candida parapsilosis	0	0	0	0.00312607	0	0.00131416	Yeast	Casieri et al. (2009)	Saprotroph	Zheng and Liu (2005)
Psathyrella candolleana	0	0	0.0374355	0	0	0.00131416	Yeast	Casieri et al. (2009)	Saprotroph	Zheng and Liu (2005)
Ganoderma enigmaticum	0	0	0	0	0	0.00131416	Yeast	Casieri et al. (2009)	Saprotroph	Zheng and Liu (2005)
Aspergillus terreus	0	0	0	0	0	0.00131416	Yeast	Yilmaz et al. (2014)	Saprotroph	Zheng and Liu (2005)
Termitomyces heimii	0.0119254	0.00413616	0.024152	0	0.155637	0.000876106	Yeast	Yilmaz et al. (2014)	Saprotroph	Zheng and Liu (2005)
Rhynchogastrema complexa	0.0106477	0.00241276	0.0156988	0	0.0598082	0.000876106	Yeast	Yilmaz et al. (2014)	Saprotroph	Zheng and Liu (2005)
Candida blankii	0.00255545	0.00034468	0.00603799	0	0.00407783	0.000876106	Yeast	Yilmaz et al. (2014)	Saprotroph	Zheng and Liu (2005)
Gymnopus gibbosus	0	0	0.0012076	0.00104202	0.00203892	0.000876106	Yeast	Yilmaz et al. (2014)	Saprotroph	Zheng and Liu (2005)
Mucor indicus	0.591587	0	0	0	0.00203892	0.000876106	Yeast	Yilmaz et al. (2014)	Saprotroph	Zheng and Liu (2005)
Geastrum pectinatum	0	0	0	0	0.000679639	0.000876106	Yeast	Yilmaz et al. (2014)	Saprotroph	Zheng and Liu (2005)
Fusarium fujikuroi	0.00340727	0.00068936	0.426282	0.00104202	0	0.000876106	Yeast	Yilmaz et al. (2014)	Saprotroph	Zheng and Liu (2005)
Aureobasidium pullulans	0.0519609	0	0.270502	0	0	0.000876106	Yeast	Yilmaz et al. (2014)	Saprotroph	Zheng and Liu (2005)
Wallemia mellicola	0.0451463	0.00034468	0.00966079	0	0	0.000876106	Yeast	Yilmaz et al. (2014)	Saprotroph	Zheng and Liu (2005)
Meyerozyma caribbica	0.00170364	0.00034468	0	0	0	0.000876106	Yeast	Yilmaz et al. (2014)	Saprotroph	Zheng and Liu (2005)
Physciella chloantha	0.00596272	0	0	0	0	0.000876106	Yeast	Yilmaz et al. (2014)	Saprotroph	Zheng and Liu (2005)
Curvularia alcornii	0.00553682	0	0	0	0	0.000876106	Yeast	Yilmaz et al. (2014)	Saprotroph	Zheng and Liu (2005)
Sterigmatomyces elviae	0.000425909	0	0	0	0	0.000876106	Yeast	Yilmaz et al. (2014)	Saprotroph	Zheng and Liu (2005)
Fusarium albosuccineum	0	0	0	0	0	0.000876106	Yeast	Yilmaz et al. (2014)	Saprotroph	Zheng and Liu (2005)
Penicillium oxalicum	0	0	0	0	0	0.000876106	Yeast	Yilmaz et al. (2014)	Saprotroph	Zheng and Liu (2005)
Cladosporium langeronii	0	0	0	0	0	0.000876106	Yeast	Yilmaz et al. (2014)	Saprotroph	Zheng and Liu (2005)
Curvularia tuberculata	0.0319432	0	0.0591723	0	0.0333023	0.000438053	Yeast	Yilmaz et al. (2014)	Saprotroph	Zheng and Liu (2005)
Aspergillus tritici	0.00766636	0.0113744	0.0712483	0.00104202	0.031943	0.000438053	Yeast	Yilmaz et al. (2014)	Saprotroph	Zheng and Liu (2005)
Candida sojae	0.000425909	0	0	0	0.00543711	0.000438053	Yeast	Yilmaz et al. (2014)	Saprotroph	Zheng and Liu (2005)
Penicillium sclerotiorum	0	0	0	0	0.000679639	0.000438053	Yeast	Yilmaz et al. (2014)	Saprotroph	Zheng and Liu (2005)
Marasmius oreades	0	0	0.0132836	0	0	0.000438053	Yeast	Yilmaz et al. (2014)	Saprotroph	Zheng and Liu (2005)
Pestalotiopsis trachicarpicola	0	0	0.00724559	0	0	0.000438053	Yeast	Yilmaz et al. (2014)	Saprotroph	Zheng and Liu (2005)
Aspergillus restrictus	0	0	0.00362279	0	0	0.000438053	Yeast	Yilmaz et al. (2014)	Saprotroph	Zheng and Liu (2005)
Penicillium brevicompactum	0	0	0.00362279	0	0	0.000438053	Yeast	Yilmaz et al. (2014)	Saprotroph	Zheng and Liu (2005)
Aspergillus candidus	0.0170364	0.00034468	0.0024152	0	0	0.000438053	Yeast	Yilmaz et al. (2014)	Saprotroph	Zheng and Liu (2005)
Volvariella murinella	0	0.0017234	0.0012076	0	0	0.000438053	Yeast	Yilmaz et al. (2014)	Saprotroph	Zheng and Liu (2005)
Aspergillus nidulans	0.0264064	0	0	0	0	0.000438053	Yeast	Yilmaz et al. (2014)	Saprotroph	Zheng and Liu (2005)
Geastrum kotlabae	0.00127773	0	0	0	0	0.000438053	Yeast	Yilmaz et al. (2014)	Saprotroph	Zheng and Liu (2005)
Penicillium cinnamopurpureum	0.00127773	0	0	0	0	0.000438053	Yeast	Yilmaz et al. (2014)	Saprotroph	Zheng and Liu (2005)
Millerozyma farinosa	0.000425909	0	0	0	0	0.000438053	Yeast	Yilmaz et al. (2014)	Saprotroph	Zheng and Liu (2005)
Blastobotrys terrestris	0.000425909	0	0	0	0	0.000438053	Yeast	Yilmaz et al. (2014)	Saprotroph	Zheng and Liu (2005)
Cyberlindnera jadinii	0	0	0	0	0	0.000438053	Yeast	Yilmaz et al. (2014)	Saprotroph	Zheng and Liu (2005)
Auricularia nigricans	0	0	0	0	0	0.000438053	Yeast	Yilmaz et al. (2014)	Saprotroph	Zheng and Liu (2005)
Auricularia fuscosuccinea	0	0	0	0	0	0.000438053	Yeast	Yilmaz et al. (2014)	Saprotroph	Zheng and Liu (2005)
Rhodotorula dairenensis	0	0	0	0	0	0.000438053	Yeast	Yilmaz et al. (2014)	Saprotroph	Zheng and Liu (2005)
Termitomyces microcarpus	0	0	0	0	0	0.000438053	Yeast	Yilmaz et al. (2014)	Saprotroph	Zheng and Liu (2005)
Fusarium solani	0	0	0	0	0	0.000438053	Yeast	Yilmaz et al. (2014)	Saprotroph	Zheng and Liu (2005)
Aspergillus pseudotamarii	0	0	0	0	0	0.000438053	Yeast	Yilmaz et al. (2014)	Saprotroph	Zheng and Liu (2005)
Candida etchellsii	0	0	0	0	0	0.000438053	Yeast	Yilmaz et al. (2014)	Saprotroph	Zheng and Liu (2005)
Cystofilobasidium infirmominiatum	0	0	0	0	0	0.000438053	Yeast	Yilmaz et al. (2014)	Saprotroph	Zheng and Liu (2005)
Cystofilobasidium macerans	0	0	0	0	0	0.000438053	Yeast	Yilmaz et al. (2014)	Saprotroph	Zheng and Liu (2005)
Lasiodiplodia pyriformis	0	0	0	0	0	0.000438053	Yeast	Yilmaz et al. (2014)	Saprotroph	Zheng and Liu (2005)
Paraphoma chrysanthemicola	0	0	0	0	0	0.000438053	Yeast	Yilmaz et al. (2014)	Saprotroph	Zheng and Liu (2005)
Penicillium aurantiogriseum	0	0	0	0	0	0.000438053	Yeast	Yilmaz et al. (2014)	Saprotroph	Zheng and Liu (2005)
Aspergillus halophilicus	0	0	0	0	0	0.000438053	Yeast	Yilmaz et al. (2014)	Saprotroph	Zheng and Liu (2005)
Saccharomyces mikatae	0	0	0	0	0	0.000438053	Yeast	Yilmaz et al. (2014)	Saprotroph	Zheng and Liu (2005)
Mucor ardhlaengiktus	0	0	0	0	0	0.000438053	Yeast	Yilmaz et al. (2014)	Saprotroph	Zheng and Liu (2005)
Saccharomyces kudriavzevii	0	0	0	0	0	0.000438053	Yeast	Yilmaz et al. (2014)	Saprotroph	Zheng and Liu (2005)
Wallemia hederae	0	0	0	0	0	0.000438053	Yeast	Yilmaz et al. (2014)	Saprotroph	Zheng and Liu (2005)
Yarrowia lipolytica	0.00212954	0.00103404	0.0833243	0.00104202	0.303119	0	Yeast	Yilmaz et al. (2014)	Saprotroph	Zheng and Liu (2005)
Candida pararugosa	0.0178882	0.0120638	0.117137	0.00156304	0.261661	0	Yeast	Yilmaz et al. (2014)	Saprotroph	Zheng and Liu (2005)
Lasiodiplodia crassispora	0.0097959	0.0868594	8.66935	0	0.185541	0	Yeast	Yilmaz et al. (2014)	Saprotroph	Zheng and Liu (2005)
Candidaencermartinsiae	0.0106477	0.0051702	0.0422659	0.000521012	0.173988	0	Yeast	Yilmaz et al. (2014)	Saprotroph	Zheng and Liu (2005)
Pichia kluyveri	0.00851818	0.0034468	0.0579647	0	0.13185	0	Yeast	Yilmaz et al. (2014)	Saprotroph	Zheng and Liu (2005)
Saprochaete suaveolens	0.0097959	0.0034468	0.0458887	0.000521012	0.114179	0	Yeast	Yilmaz et al. (2014)	Saprotroph	Zheng and Liu (2005)
Echinoderma echinaceum	0.00298136	0	0.0652103	0	0.103305	0	Yeast	Yilmaz et al. (2014)	Saprotroph	Zheng and Liu (2005)
Conocybe velutipes	0.000425909	0.00482552	0.0012076	0.00104202	0.0801974	0	Yeast	Yilmaz et al. (2014)	Saprotroph	Zheng and Liu (2005)
Cryptococcus aerius	0.000425909	0.00034468	0.00483039	0	0.0611675	0	Yeast	Yilmaz et al. (2014)	Saprotroph	Zheng and Liu (2005)
Curvularia verruculosa	0.00553682	0.00379148	0.0265672	0	0.0407783	0	Yeast	Yilmaz et al. (2014)	Saprotroph	Zheng and Liu (2005)
Mucor ramosissimus	0	0.00792764	0	0	0.0190299	0	Yeast	Yilmaz et al. (2014)	Saprotroph	Zheng and Liu (2005)
Saccharomyces eubayanus	0	0	0	0	0.0149521	0	Yeast	Yilmaz et al. (2014)	Saprotroph	Zheng and Liu (2005)
Podospora intestinacea	0	0.00034468	0.172687	0	0.0115539	0	Yeast	Yilmaz et al. (2014)	Saprotroph	Zheng and Liu (2005)
Aspergillus neoniveus	0.00553682	0	0.0156988	0	0.0115539	0	Yeast	Yilmaz et al. (2014)	Saprotroph	Zheng and Liu (2005)
Mucor circinelloides	0.00383318	0.00103404	0.00603799	0	0.0115539	0	Yeast	Yilmaz et al. (2014)	Saprotroph	Zheng and Liu (2005)
Pyrenochaetopsis leptospora	0	0	0.00483039	0	0.00951494	0	Yeast	Yilmaz et al. (2014)	Saprotroph	Zheng and Liu (2005)
Papiliotrema flavescens	0	0	0	0	0.00951494	0	Yeast	Yilmaz et al. (2014)	Saprotroph	Zheng and Liu (2005)
Quambalaria simpsonii	0.00127773	0	0	0	0.00747603	0	Yeast	Yilmaz et al. (2014)	Saprotroph	Zheng and Liu (2005)
Malassezia globosa	0	0.00241276	0.00603799	0	0.00611675	0	Yeast	Yilmaz et al. (2014)	Saprotroph	Zheng and Liu (2005)
Saccharomyces cerevisiae	0	0	0.0012076	0	0.00543711	0	Yeast	Yilmaz et al. (2014)	Saprotroph	Zheng and Liu (2005)
Kazachstania pintolopesii	0	0.00103404	0	0	0.00543711	0	Yeast	Yilmaz et al. (2014)	Saprotroph	Zheng and Liu (2005)
Acremonium persicinum	0	0.00034468	0.0024152	0	0.00475747	0	Yeast	Yilmaz et al. (2014)	Saprotroph	Zheng and Liu (2005)
Alternaria longissima	0	0	0	0	0.00407783	0	Yeast	Yilmaz et al. (2014)	Saprotroph	Zheng and Liu (2005)
Flagelloscypha minutissima	0.000425909	0.00034468	0	0	0.00339819	0	Yeast	Yilmaz et al. (2014)	Saprotroph	Zheng and Liu (2005)
Cadophora finlandica	0	0	0	0	0.00339819	0	Yeast	Yilmaz et al. (2014)	Saprotroph	Zheng and Liu (2005)
Candida silvicultrix	0	0	0.0410583	0	0.00271855	0	Yeast	Yilmaz et al. (2014)	Saprotroph	Zheng and Liu (2005)
Cladosporium flabelliforme	0	0	0.0012076	0	0.00271855	0	Yeast	Yilmaz et al. (2014)	Saprotroph	Zheng and Liu (2005)
Curvularia hawaiiensis	0	0	0.0012076	0	0.00271855	0	Yeast	Yilmaz et al. (2014)	Saprotroph	Zheng and Liu (2005)
Exophiala castellanii	0	0	0	0	0.00271855	0	Yeast	Yilmaz et al. (2014)	Saprotroph	Zheng and Liu (2005)
Trichoderma longibrachiatum	0.00127773	0	0.0012076	0	0.00203892	0	Yeast	Yilmaz et al. (2014)	Saprotroph	Zheng and Liu (2005)
Gymnoascus reessii	0	0	0.0012076	0	0.00203892	0	Yeast	Yilmaz et al. (2014)	Saprotroph	Zheng and Liu (2005)
Inocybe straminipes	0	0	0	0	0.00135928	0	Yeast	Yilmaz et al. (2014)	Saprotroph	Zheng and Liu (2005)
Metarhizium carneum	0	0	0	0	0.00135928	0	Yeast	Yilmaz et al. (2014)	Saprotroph	Zheng and Liu (2005)
Hygrocybe conicoides	0.000425909	0.00034468	0.153365	0	0.000679639	0	Yeast	Yilmaz et al. (2014)	Saprotroph	Zheng and Liu (2005)
Mucor fragilis	0	0	0.0169064	0	0.000679639	0	Yeast	Yilmaz et al. (2014)	Saprotroph	Zheng and Liu (2005)
Papiliotrema aurea	0	0	0	0	0.000679639	0	Yeast	Yilmaz et al. (2014)	Saprotroph	Zheng and Liu (2005)
Papiliotrema laurentii	0	0	0	0	0.000679639	0	Yeast	Yilmaz et al. (2014)	Saprotroph	Zheng and Liu (2005)
Pezicula alnicola	0	0	0	0	0.000679639	0	Yeast	Yilmaz et al. (2014)	Saprotroph	Zheng and Liu (2005)
Phialocephala fortinii	0	0	0	0	0.000679639	0	Yeast	Yilmaz et al. (2014)	Saprotroph	Zheng and Liu (2005)
Saccharomycopsis lassenensis	0	0	0	0	0.000679639	0	Yeast	Yilmaz et al. (2014)	Saprotroph	Zheng and Liu (2005)
Sarocladiuminificis	0	0	0	0	0.000679639	0	Yeast	Yilmaz et al. (2014)	Saprotroph	Zheng and Liu (2005)
Solicoccozyma terrea	0	0	0	3.25893	0	0	Yeast	Yilmaz et al. (2014)	Saprotroph	Zheng and Liu (2005)
Aspergillus bombycis	0	0.00103404	0.0012076	0.0151094	0	0	Yeast	Yilmaz et al. (2014)	Saprotroph	Zheng and Liu (2005)
Aspergillus gracilis	0.000851818	0	0	0.0083362	0	0	Yeast	Yilmaz et al. (2014)	Saprotroph	Zheng and Liu (2005)
Aspergillus aculeatus	0	0	0	0.0041681	0	0	Yeast	Yilmaz et al. (2014)	Saprotroph	Zheng and Liu (2005)
Moniliella pollinis	0	0	0	0.00260506	0	0	Yeast	Yilmaz et al. (2014)	Saprotroph	Zheng and Liu (2005)
Sordaria fimicola	0	0	0	0.00156304	0	0	Yeast	Yilmaz et al. (2014)	Saprotroph	Zheng and Liu (2005)
Lodderomyces elongisporus	0	0.00137872	0	0.00104202	0	0	Yeast	Yilmaz et al. (2014)	Saprotroph	Zheng and Liu (2005)
Stachybotrys elegans	0	0	0	0.00104202	0	0	Yeast	Yilmaz et al. (2014)	Saprotroph	Zheng and Liu (2005)
Colletotrichum musae	0	0	0.0833243	0.000521012	0	0	Yeast	Yilmaz et al. (2014)	Saprotroph	Zheng and Liu (2005)
Cryptococcus flavus	0	0	0.00603799	0.000521012	0	0	Yeast	Yilmaz et al. (2014)	Saprotroph	Zheng and Liu (2005)
Clonostachys miodochialis	0	0	0.0012076	0.000521012	0	0	Yeast	Yilmaz et al. (2014)	Saprotroph	Zheng and Liu (2005)
Cutaneotrichosporon jirovecii	0	0.00034468	0	0.000521012	0	0	Yeast	Yilmaz et al. (2014)	Saprotroph	Zheng and Liu (2005)
Knufia peltigerae	0.000425909	0	0	0.000521012	0	0	Yeast	Yilmaz et al. (2014)	Saprotroph	Zheng and Liu (2005)
Phaeosphaeria podocarpi	0	0	0	0.000521012	0	0	Yeast	Yilmaz et al. (2014)	Saprotroph	Zheng and Liu (2005)
Acremonium stromaticum	0	0	0	0.000521012	0	0	Yeast	Yilmaz et al. (2014)	Saprotroph	Zheng and Liu (2005)
Aspergillus pseudonomius	0	0	0	0.000521012	0	0	Yeast	Yilmaz et al. (2014)	Saprotroph	Zheng and Liu (2005)
Penicillium steckii	0	0	0	0.000521012	0	0	fungi	Tashiro et al.(2018)	Saprotroph	Zheng and Liu (2005)
Phoma multirostrata	0	0	0	0.000521012	0	0	fungi	Tashiro et al.(2018)	Saprotroph	Zheng and Liu (2005)
Fellhanera bouteillei	0	0	0	0.000521012	0	0	fungi	Tashiro et al.(2018)	Saprotroph	Zheng and Liu (2005)
Fusarium keratoplasticum	0	0	0	0.000521012	0	0	fungi	Tashiro et al.(2018)	Saprotroph	Zheng and Liu (2005)
Arthrinium rasikravindrae	0	0	0	0.000521012	0	0	fungi	Tashiro et al.(2018)	Saprotroph	Zheng and Liu (2005)
Cladosporium velox	0	0	0	0.000521012	0	0	fungi	Tashiro et al.(2018)	Saprotroph	Zheng and Liu (2005)
Aureobasidium melanogenum	0	0	0	0.000521012	0	0	fungi	Tashiro et al.(2018)	Saprotroph	Zheng and Liu (2005)
Penicillium astrolabium	0	0	0	0.000521012	0	0	fungi	Tashiro et al.(2018)	Saprotroph	Zheng and Liu (2005)
Fusarium delphinoides	0	0	0	0.000521012	0	0	fungi	Tashiro et al.(2018)	Saprotroph	Zheng and Liu (2005)
Gilbertella persicaria	0	0	0	0.000521012	0	0	fungi	Tashiro et al.(2018)	Saprotroph	Zheng and Liu (2005)
Hannaella phetchabunensis	0	0	0	0.000521012	0	0	fungi	Tashiro et al.(2018)	Saprotroph	Zheng and Liu (2005)
Aureobasidium namibiae	0	0	0	0.000521012	0	0	fungi	Tashiro et al.(2018)	Saprotroph	Zheng and Liu (2005)
Kwoniella heveanensis	0	0	0	0.000521012	0	0	fungi	Tashiro et al.(2018)	Saprotroph	Zheng and Liu (2005)
Cladosporium dominicanum	0	0	0	0.000521012	0	0	fungi	Tashiro et al.(2018)	Saprotroph	Zheng and Liu (2005)
Cryptococcus heimaeyensis	0	0	0	0.000521012	0	0	fungi	Tashiro et al.(2018)	Saprotroph	Zheng and Liu (2005)
Cryptococcus nemorosus	0	0.00241276	0.374355	0	0	0	fungi	Tashiro et al.(2018)	Saprotroph	Zheng and Liu (2005)
Fusarium nelsonii	0	0.00034468	0.193216	0	0	0	fungi	Tashiro et al.(2018)	Saprotroph	Zheng and Liu (2005)
Penicillium citrinum	0.00127773	0	0.0676255	0	0	0	fungi	Tashiro et al.(2018)	Saprotroph	Zheng and Liu (2005)
Fusarium penzigii	0	0.00068936	0.0603799	0	0	0	fungi	Tashiro et al.(2018)	Saprotroph	Zheng and Liu (2005)
Trichosporon insectorum	0.0195918	0.00068936	0.0579647	0	0	0	fungi	Tashiro et al.(2018)	Saprotroph	Zheng and Liu (2005)
Penicillium sumatraense	0	0	0.0543419	0	0	0	fungi	Tashiro et al.(2018)	Saprotroph	Zheng and Liu (2005)
Phoma omnivirens	0	0	0.0277748	0	0	0	fungi	Tashiro et al.(2018)	Saprotroph	Zheng and Liu (2005)
Mycocentrospora	0.000425909	0	0.0217368	0	0	0	fungi	Tashiro et al.(2018)	Saprotroph	Zheng and Liu (2005)
Pseudocercosporella chaenomelis	0	0	0.0156988	0	0	0	fungi	Tashiro et al.(2018)	Saprotroph	Zheng and Liu (2005)
Wallrothiella subiculosa	0	0	0.0156988	0	0	0	fungi	Tashiro et al.(2018)	Saprotroph	Zheng and Liu (2005)
Arthrinium phaeospermum	0	0	0.0156988	0	0	0	fungi	Tashiro et al.(2018)	Saprotroph	Zheng and Liu (2005)
Acremonium charticola	0	0	0.012076	0	0	0	fungi	Tashiro et al.(2018)	Saprotroph	Zheng and Liu (2005)
Camptophora hylomeconis	0	0	0.012076	0	0	0	fungi	Tashiro et al.(2018)	Saprotroph	Zheng and Liu (2005)
Cutaneotrichosporon terricola	0	0	0.012076	0	0	0	fungi	Tashiro et al.(2018)	Saprotroph	Zheng and Liu (2005)
Epicoccum nigrum	0	0	0.012076	0	0	0	fungi	Tashiro et al.(2018)	Saprotroph	Zheng and Liu (2005)
Eupenidiella venezuelensis	0	0	0.0108684	0	0	0	fungi	Tashiro et al.(2018)	Saprotroph	Zheng and Liu (2005)
Fusarium oxysporum	0	0.00034468	0.00966079	0	0	0	fungi	Tashiro et al.(2018)	Saprotroph	Zheng and Liu (2005)
Lachnum virgineum	0	0	0.00845319	0	0	0	fungi	Tashiro et al.(2018)	Saprotroph	Zheng and Liu (2005)
Cladosporium delicatulum	0.00127773	0	0.00724559	0	0	0	fungi	Tashiro et al.(2018)	Saprotroph	Zheng and Liu (2005)
Neoceratosperma yunnanensis	0	0	0.00603799	0	0	0	fungi	Tashiro et al.(2018)	Saprotroph	Zheng and Liu (2005)
Papiliotrema pseudoalba	0	0	0.00603799	0	0	0	fungi	Tashiro et al.(2018)	Saprotroph	Zheng and Liu (2005)
Paracamarosporium fagi	0	0	0.00483039	0	0	0	fungi	Tashiro et al.(2018)	Saprotroph	Zheng and Liu (2005)
Penicillium herquei	0	0	0.00483039	0	0	0	fungi	Tashiro et al.(2018)	Saprotroph	Zheng and Liu (2005)
Naumovozyma castellii	0.000425909	0.00137872	0.00362279	0	0	0	fungi	Tashiro et al.(2018)	Saprotroph	Zheng and Liu (2005)
Pseudocercospora stephanandrae	0	0.00034468	0.00362279	0	0	0	fungi	Tashiro et al.(2018)	Saprotroph	Zheng and Liu (2005)
Sporobolomyces bannaensis	0	0.00068936	0.0024152	0	0	0	fungi	Tashiro et al.(2018)	Saprotroph	Zheng and Liu (2005)
Trichomerium dioscoreae	0	0	0.0024152	0	0	0	fungi	Tashiro et al.(2018)	Saprotroph	Zheng and Liu (2005)
Truncospora macrospora	0	0	0.0024152	0	0	0	fungi	Tashiro et al.(2018)	Saprotroph	Zheng and Liu (2005)
Wallemia sebi	0	0	0.0024152	0	0	0	fungi	Tashiro et al.(2018)	Saprotroph	Zheng and Liu (2005)
Mucor velutinosus	0	0	0.0024152	0	0	0	fungi	Tashiro et al.(2018)	Saprotroph	Zheng and Liu (2005)
Talaromyces wortmannii	0	0	0.0024152	0	0	0	fungi	Tashiro et al.(2018)	Saprotroph	Zheng and Liu (2005)
Gliocladiopsis curvata	0	0	0.0024152	0	0	0	fungi	Tashiro et al.(2018)	Saprotroph	Zheng and Liu (2005)
Candida norvegica	0	0	0.0024152	0	0	0	fungi	Tashiro et al.(2018)	Saprotroph	Zheng and Liu (2005)
Mucor racemosus	0	0	0.0024152	0	0	0	fungi	Tashiro et al.(2018)	Saprotroph	Zheng and Liu (2005)
Pichia membranifaciens	0	0	0.0024152	0	0	0	fungi	Tashiro et al.(2018)	Saprotroph	Zheng and Liu (2005)
Clonostachys rosea	0.000851818	0	0.0012076	0	0	0	fungi	Tashiro et al.(2018)	Saprotroph	Zheng and Liu (2005)
Cortinarius torvus	0	0	0.0012076	0	0	0	fungi	Tashiro et al.(2018)	Saprotroph	Zheng and Liu (2005)
Ellisomyces anomalus	0	0	0.0012076	0	0	0	fungi	Tashiro et al.(2018)	Saprotroph	Zheng and Liu (2005)
Phlebiopsis crassa	0	0	0.0012076	0	0	0	fungi	Tashiro et al.(2018)	Saprotroph	Zheng and Liu (2005)
Candida polysorbophila	0	0	0.0012076	0	0	0	yeast	Gonzalez and Tello (2011)	Saprotroph	Zheng and Liu (2005)
Candida yuanshanica	0	0	0.0012076	0	0	0	yeast	Gonzalez and Tello (2011)	Saprotroph	Zheng and Liu (2005)
Pichia mandshurica	0	0	0.0012076	0	0	0	fungi	Gonzalez and Tello (2011)	Saprotroph	Zheng and Liu (2005)
Bulbithecium hyalosporum	0	0	0.0012076	0	0	0	fungi	Gonzalez and Tello (2011)	Saprotroph	Zheng and Liu (2005)
Candida catenulata	0	0	0.0012076	0	0	0	yeast	Gonzalez and Tello (2011)	Saprotroph	Zheng and Liu (2005)
Candida quercitrusa	0	0	0.0012076	0	0	0	yeast	Gonzalez and Tello (2011)	Saprotroph	Zheng and Liu (2005)
Candida stellimalicola	0	0	0.0012076	0	0	0	yeast	Gonzalez and Tello (2011)	Saprotroph	Zheng and Liu (2005)
Candida dosseyi	0	0	0.0012076	0	0	0	yeast	Gonzalez and Tello (2011)	Saprotroph	Zheng and Liu (2005)
Candida smithsonii	0	0	0.0012076	0	0	0	yeast	Gonzalez and Tello (2011)	Saprotroph	Zheng and Liu (2005)
Metschnikowia pulcherrima	0	0	0.0012076	0	0	0	fungi	Gonzalez and Tello (2011)	Saprotroph	Zheng and Liu (2005)
Hannaella siamensis	0	0	0.0012076	0	0	0	fungi	Gonzalez and Tello (2011)	Saprotroph	Zheng and Liu (2005)
Venturia asperata	0	0	0.0012076	0	0	0	fungi	Gonzalez and Tello (2011)	Saprotroph	Zheng and Liu (2005)
Setophoma vernoniae	0	0	0.0012076	0	0	0	fungi	Gonzalez and Tello (2011)	Saprotroph	Zheng and Liu (2005)
Acremonium implicatum	0	0.0496339	0	0	0	0	fungi	Gonzalez and Tello (2011)	Saprotroph	Zheng and Liu (2005)
Cyphellophora suttonii	0	0.00448084	0	0	0	0	fungi	Tashiro et al.(2018)	Saprotroph	Zheng and Liu (2005)
Magnaporthe grisea	0	0.00103404	0	0	0	0	fungi	Tashiro et al.(2018)	Saprotroph	Zheng and Liu (2005)
Candida californica	0	0.00068936	0	0	0	0	yeast	Tashiro et al.(2018)	Saprotroph	Zheng and Liu (2005)
Candida haemulonis	0	0.00068936	0	0	0	0	yeast	Tashiro et al.(2018)	Saprotroph	Zheng and Liu (2005)
Debaryomyces nepalensis	0.0166104	0.00034468	0	0	0	0	yeast	Tashiro et al.(2018)	Saprotroph	Zheng and Liu (2005)
Filobasidium magnum	0	0.00034468	0	0	0	0	fungi	Tashiro et al.(2018)	Saprotroph	Zheng and Liu (2005)
Mortierella capitata	0	0.00034468	0	0	0	0	fungi	Tashiro et al.(2018)	Saprotroph	Zheng and Liu (2005)
Paecilomyces formosa	0	0.00034468	0	0	0	0	fungi	Tashiro et al.(2018)	Saprotroph	Zheng and Liu (2005)
Thermomyces lanuginosus	0.0545163	0	0	0	0	0	fungi	Tashiro et al.(2018)	Saprotroph	Zheng and Liu (2005)
Candida xylopsoci	0.0528127	0	0	0	0	0	yeast	Tashiro et al.(2018)	Saprotroph	Zheng and Liu (2005)
Aspergillus flavus	0.0485536	0	0	0	0	0	fungi	Bobev (2009)	Saprotroph	Zheng and Liu (2005)
Apiotrichum loubieri	0.0127773	0	0	0	0	0	fungi	Bobev (2009)	Saprotroph	Zheng and Liu (2005)
Pichia fermentans	0.00596272	0	0	0	0	0	yeast	Bobev (2009)	Saprotroph	Zheng and Liu (2005)
Cephaliophora tropica	0.00425909	0	0	0	0	0	fungi	Bobev (2009)	Saprotroph	Zheng and Liu (2005)
Nigrospora oryzae	0.00383318	0	0	0	0	0	Fungi	Gonzalez and Tello (2011)	Saprotroph	Zheng and Liu (2005)
Metschnikowia bicuspidata	0.00340727	0	0	0	0	0	fungi	Gonzalez and Tello (2011)	Saprotroph	Zheng and Liu (2005)
Papiliotrema terrestris	0.00255545	0	0	0	0	0	fungi	Gonzalez and Tello (2011)	Saprotroph	Zheng and Liu (2005)
Yamadazyma triangularis	0.00255545	0	0	0	0	0	fungi	Gonzalez and Tello (2011)	Saprotroph	Zheng and Liu (2005)
Acidomyces acidothermus	0.00212954	0	0	0	0	0	fungi	Gonzalez and Tello (2011)	Saprotroph	Zheng and Liu (2005)
Clavispora lusitaniae	0.00212954	0	0	0	0	0	fungi	Gonzalez and Tello (2011)	Saprotroph	Zheng and Liu (2005)
Schizophyllum commune	0.00170364	0	0	0	0	0	Fungi	Gonzalez and Tello (2011)	Saprotroph	Zheng and Liu (2005)
Clitopilus scyphoides	0.00127773	0	0	0	0	0	Fungi	Gonzalez and Tello (2011)	Saprotroph	Zheng and Liu (2005)
Dipodascus australiensis	0.000851818	0	0	0	0	0	Fungi	Gonzalez and Tello (2011)	Saprotroph	Zheng and Liu (2005)
Xerochrysium dermatitidis	0.000851818	0	0	0	0	0	Fungi	Gonzalez and Tello (2011)	Saprotroph	Zheng and Liu (2005)
Penicillium halotolerans	0.000425909	0	0	0	0	0	Fungi	Kim et al. (2007)	Saprotroph	Zheng and Liu (2005)
Rhizophlyctis rosea	0.000425909	0	0	0	0	0	Fungi	Kim et al. (2007)	Saprotroph	Zheng and Liu (2005)
Rhodotorula babjevae	0.000425909	0	0	0	0	0	Fungi	Kim et al. (2007)	Saprotroph	Zheng and Liu (2005)
Sakaguchia lamellibrachiae	0.000425909	0	0	0	0	0	Fungi	Kim et al. (2007)	Saprotroph	Zheng and Liu (2005)
Sterigmatomyces halophilus	0.000425909	0	0	0	0	0	Fungi	Kim et al. (2007)	Saprotroph	Zheng and Liu (2005)
