# Supplementary material for: Mycobiome Diversity in Traditionally Prepared Starters for Alcoholic Beverages in India by High-Throughput Sequencing Method
Source: Front Microbiol. 2019 Mar 5;10:348. doi: 10.3389/fmicb.2019.00348 (PMC6411702; doi:10.3389/fmicb.2019.00348)
Supplement: Table S3 — Different operational taxonomic units (OTUs) with taxonomy and their respective functional attributes observed in different dried starters. Generation of OTUs and functional attributes were derived through PIPITS (Gweon et al., 2015) and FUNGuild (Nguyen et al., 2016) environments. [file Table_3.XLSX]

## Sheet: Sheet1
OTU ID	Khekrii	Dawdim	Humao	Phut	Hamei	Chowan	taxonomy	Trophic Mode	Guild	Confidence Ranking	Growth Morphology	Trait
OTU68	65605	36943	2669	247804	79379	336719	s__Saccharomycetales_sp_SH216102.07FU	Saprotroph	Undefined Saprotroph	Possible	Yeast	NULL
OTU50	151823	33485	4077	4605	94756	101039	s__Saccharomycopsis_malanga_SH217989.07FU	Saprotroph	Undefined Saprotroph	Possible	Yeast	NULL
OTU84	4751	9305	102098	26610	726	202517	g__Rhizopus	Saprotroph	Undefined Saprotroph	Possible	Microfungus	NULL
OTU283	12198	124733	13	3081	6	82	g__Candida	Saprotroph	Undefined Saprotroph	Possible	Yeast	NULL
OTU18	380	266	65840	12086	35221	2774	c__Saccharomycetes	-	-	-	-	-
OTU88	3951	36081	69355	3573	93	1085	g__Wickerhamomyces	Saprotroph	Undefined Saprotroph	Possible	Yeast	NULL
OTU14	370	378	53273	8262	30869	1369	c__Saccharomycetes	-	-	-	-	-
OTU20	34992	572	7528	2734	13786	114	g__Candida	Saprotroph	Undefined Saprotroph	Possible	Yeast	NULL
OTU81	1796	49	51727	14	1	362	g__Wickerhamomyces	Saprotroph	Undefined Saprotroph	Possible	Yeast	NULL
OTU69	252	1019	1245	2398	38	23406	s__Auricularia_cornea_SH194590.07FU	Saprotroph	Undefined Saprotroph	Probable	NULL	NULL
OTU17	95	116	22243	1848	2932	773	c__Saccharomycetes	-	-	-	-	-
OTU302	8810	14006	18	213	2	318	s__Hyphopichia_burtonii_SH203994.07FU	Saprotroph	Undefined Saprotroph	Possible	Yeast	NULL
OTU124	764	2689	4743	11085	7	86	s__Mucor_indicus_SH208557.07FU	Saprotroph	Undefined Saprotroph	Probable	NULL	NULL
OTU76	308	18615	2	194	0	40	g__Meyerozyma	Saprotroph	Undefined Saprotroph	Possible	Yeast	NULL
OTU128	1	0	0	1	18688	0	s__Xeromyces_bisporus_SH177225.07FU	Saprotroph	Undefined Saprotroph	Possible	Microfungus	NULL
OTU336	2281	10961	0	2	0	1	s__Hyphopichia_burtonii_SH203994.07FU	Saprotroph	Undefined Saprotroph	Possible	Yeast	NULL
OTU58	108	403	396	1022	20	9231	s__Clitopilus_sp_SH490990.07FU	Saprotroph	Undefined Saprotroph	Probable	Agaricoid	NULL
OTU307	234	9374	2	7	0	0	s__Hyphopichia_burtonii_SH203994.07FU	Saprotroph	Undefined Saprotroph	Possible	Yeast	NULL
OTU184	0	24	319	8438	0	679	s__Aspergillus_clavatus_SH181694.07FU	Saprotroph	Undefined Saprotroph	Possible	Microfungus	NULL
OTU104	0	0	0	0	6210	0	k__Fungi	-	-	-	-	-
OTU103	5	47	5251	43	436	167	g__Mucor	Saprotroph	Undefined Saprotroph	Probable	NULL	NULL
OTU328	2608	3115	0	1	0	66	o__Saccharomycetales	Saprotroph	Undefined Saprotroph	Possible	Yeast	NULL
OTU102	14	4968	45	672	1	1	g__Cyberlindnera	Saprotroph	Undefined Saprotroph	Possible	Yeast	NULL
OTU197	10	3	96	5336	1	143	g__Aspergillus	Saprotroph	Undefined Saprotroph	Possible	Microfungus	NULL
OTU29	14	160	136	329	8	4156	s__Termitomyces_heimii_SH222100.07FU	Saprotroph	Undefined Saprotroph	Probable	Agaricoid	NULL
OTU218	82	4026	3	35	53	0	k__Fungi	-	-	-	-	-
OTU8	9	107	151	340	5	3541	g__Volvariella	Saprotroph	Undefined Saprotroph	Highly Probable	Agaricoid	White Rot
OTU16	23	16	2338	503	712	57	c__Saccharomycetes	-	-	-	-	-
OTU33	16	162	96	326	6	2686	s__Tricholomataceae_sp_SH525868.07FU	-	-	-	-	-
OTU43	42	144	128	408	6	2545	g__Coprinopsis	Saprotroph	Undefined Saprotroph	Probable	NULL	NULL
OTU169	46	239	142	1047	0	1531	g__Aspergillus	Saprotroph	Undefined Saprotroph	Possible	Microfungus	NULL
OTU285	182	2644	0	47	0	0	g__Candida	Saprotroph	Undefined Saprotroph	Possible	Yeast	NULL
OTU70	34	87	60	246	3	1595	s__Agaricus_sp_SH174841.07FU	Saprotroph	Undefined Saprotroph	Probable	Agaricoid-Gasteroid-Secotioid	NULL
OTU296	130	1642	3	196	0	0	g__Candida	Saprotroph	Undefined Saprotroph	Possible	Yeast	NULL
OTU78	23	33	517	168	1	1134	g__Rhizopus	Saprotroph	Undefined Saprotroph	Possible	Microfungus	NULL
OTU98	8	54	500	116	1	1020	g__Rhizopus	Saprotroph	Undefined Saprotroph	Possible	Microfungus	NULL
OTU93	68	142	346	322	0	759	g__Rhizopus	Saprotroph	Undefined Saprotroph	Possible	Microfungus	NULL
OTU27	1611	0	0	0	0	0	g__Kazachstania	Saprotroph	Undefined Saprotroph	Possible	Yeast	NULL
OTU94	16	40	469	110	1	957	g__Rhizopus	Saprotroph	Undefined Saprotroph	Possible	Microfungus	NULL
OTU38	2	45	57	108	4	1307	s__Echinoderma_echinaceum_SH185233.07FU	Saprotroph	Undefined Saprotroph	Probable	Agaricoid-Gasteroid-Secotioid	NULL
OTU164	0	1385	0	0	0	0	s__Candida_sp_SH019391.07FU	Saprotroph	Undefined Saprotroph	Possible	Yeast	NULL
OTU96	8	45	1297	6	0	1	g__Wickerhamomyces	Saprotroph	Undefined Saprotroph	Possible	Yeast	NULL
OTU77	9	1	1186	0	0	0	g__Wickerhamomyces	Saprotroph	Undefined Saprotroph	Possible	Yeast	NULL
OTU48	0	55	47	136	2	949	s__Agaricaceae_sp_SH028586.07FU	Saprotroph	Undefined Saprotroph	Probable	Agaricoid-Gasteroid-Secotioid	NULL
OTU187	28	162	248	3	114	633	g__Aspergillus	Saprotroph	Undefined Saprotroph	Possible	Microfungus	NULL
OTU35	0	49	54	121	3	892	s__Chlorophyllum_globosum_SH209454.07FU	Saprotroph	Undefined Saprotroph	Probable	Agaricoid-Gasteroid-Secotioid	NULL
OTU226	11	13	44	733	1	273	f__Botryosphaeriaceae	Pathotroph-Saprotroph-Symbiotroph	Endophyte-Plant Pathogen-Wood Saprotroph	Probable	Microfungus	NULL
OTU267	0	3	3	23	1	1000	s__Cladosporium_sphaerospermum_SH127903.07FU	Symbiotroph	Endophyte	Highly Probable	Microfungus	NULL
OTU87	22	319	599	31	0	7	g__Wickerhamomyces	Saprotroph	Undefined Saprotroph	Possible	Yeast	NULL
OTU308	36	838	0	1	1	20	s__Hyphopichia_burtonii_SH203994.07FU	Saprotroph	Undefined Saprotroph	Possible	Yeast	NULL
OTU80	13	38	781	11	1	0	g__Wickerhamomyces	Saprotroph	Undefined Saprotroph	Possible	Yeast	NULL
OTU91	10	12	244	53	2	503	g__Rhizopus	Saprotroph	Undefined Saprotroph	Possible	Microfungus	NULL
OTU12	776	9	0	14	4	0	s__Kluyveromyces_marxianus_SH174893.07FU	Saprotroph	Undefined Saprotroph	Possible	Yeast	NULL
OTU240	256	26	19	502	0	0	s__Pleosporales_sp_SH192111.07FU	-	-	-	-	-
OTU119	0	0	19	0	765	0	g__Mucor	Saprotroph	Undefined Saprotroph	Probable	NULL	NULL
OTU52	119	0	26	38	0	544	s__Rhizopus_microsporus_SH177602.07FU	Saprotroph	Undefined Saprotroph	Possible	Microfungus	NULL
OTU313	23	588	0	16	2	87	s__Hyphopichia_burtonii_SH203994.07FU	Saprotroph	Undefined Saprotroph	Possible	Yeast	NULL
OTU42	0	27	20	42	1	576	g__Gymnopilus	Saprotroph	Wood Saprotroph	Probable	NULL	White Rot
OTU23	0	2	248	42	327	25	c__Saccharomycetes	-	-	-	-	-
OTU46	5	29	18	27	0	539	s__Agaricus_sp_SH630584.07FU	Saprotroph	Undefined Saprotroph	Probable	Agaricoid-Gasteroid-Secotioid	NULL
OTU301	31	568	0	3	0	0	g__Candida	Saprotroph	Undefined Saprotroph	Possible	Yeast	NULL
OTU53	0	21	11	53	0	514	k__Fungi	-	-	-	-	-
OTU74	0	541	0	0	0	0	s__Debaryomyces_singareniensis_SH630326.07FU	Saprotroph	Undefined Saprotroph	Possible	Yeast	NULL
OTU320	130	332	0	2	0	73	s__Hyphopichia_burtonii_SH203994.07FU	Saprotroph	Undefined Saprotroph	Possible	Yeast	NULL
OTU9	0	29	14	43	1	444	s__Agaricales_sp_SH182882.07FU	-	-	-	-	-
OTU71	19	218	0	282	0	4	g__Debaryomyces	Saprotroph	Undefined Saprotroph	Possible	Yeast	NULL
OTU241	56	14	14	420	1	0	k__Fungi	-	-	-	-	-
OTU299	15	479	0	1	0	0	g__Candida	Saprotroph	Undefined Saprotroph	Possible	Yeast	NULL
OTU265	51	135	20	104	14	139	k__Fungi	-	-	-	-	-
OTU165	0	3	9	431	0	17	g__Aspergillus	Saprotroph	Undefined Saprotroph	Possible	Microfungus	NULL
OTU157	2	10	2	441	2	0	g__Bipolaris	Pathotroph	Plant Pathogen	Probable	NULL	NULL
OTU256	0	8	0	66	0	374	g__Candida	Saprotroph	Undefined Saprotroph	Possible	Yeast	NULL
OTU89	8	11	138	25	0	263	g__Rhizopus	Saprotroph	Undefined Saprotroph	Possible	Microfungus	NULL
OTU322	53	334	0	0	0	32	s__Hyphopichia_burtonii_SH203994.07FU	Saprotroph	Undefined Saprotroph	Possible	Yeast	NULL
OTU100	1	0	408	0	0	0	g__Wickerhamomyces	Saprotroph	Undefined Saprotroph	Possible	Yeast	NULL
OTU86	61	305	0	8	0	0	s__Candida_membranifaciens_SH112068.07FU	Saprotroph	Undefined Saprotroph	Possible	Yeast	NULL
OTU79	0	5	0	0	0	366	g__Auricularia	Saprotroph	Undefined Saprotroph	Probable	NULL	NULL
OTU199	327	7	0	0	0	0	c__Dothideomycetes	-	-	-	-	-
OTU59	0	17	9	14	1	279	f__Agaricaceae	Saprotroph	Undefined Saprotroph	Probable	Agaricoid-Gasteroid-Secotioid	NULL
OTU148	0	0	2	284	0	0	g__Aspergillus	Saprotroph	Undefined Saprotroph	Possible	Microfungus	NULL
OTU224	0	1	18	1	1	259	k__Fungi	-	-	-	-	-
OTU160	0	1	0	0	0	267	s__Curvularia_clavata_SH187577.07FU	Pathotroph	Plant Pathogen	Probable	NULL	NULL
OTU176	1	90	0	60	0	117	p__Ascomycota	-	-	-	-	-
OTU140	52	76	5	133	0	1	g__Trichosporon	Pathotroph	Animal Pathogen	Probable	NULL	NULL
OTU229	248	2	0	5	1	0	g__Curvularia	Pathotroph	Plant Pathogen	Probable	NULL	NULL
OTU1	0	12	2	14	0	222	s__Mortierella_sp_SH484969.07FU	Saprotroph	Undefined Saprotroph	Probable	NULL	NULL
OTU298	0	235	0	0	0	0	s__Debaryomycetaceae_sp_SH494470.07FU	Saprotroph	Undefined Saprotroph	Possible	Yeast	NULL
OTU268	0	8	8	91	1	123	c__Dothideomycetes	-	-	-	-	-
OTU6	4	1	5	4	0	209	k__Fungi	-	-	-	-	-
OTU111	0	0	217	0	5	0	f__Mucoraceae	Saprotroph	Undefined Saprotroph	Possible	Microfungus	NULL
OTU121	2	2	57	136	0	25	g__Aspergillus	Saprotroph	Undefined Saprotroph	Possible	Microfungus	NULL
OTU137	0	16	15	28	0	162	k__Fungi	-	-	-	-	-
OTU130	14	90	0	113	0	0	s__Rhynchogastrema_complexa_SH205053.07FU	Pathotroph-Saprotroph-Symbiotroph	Fungal Parasite-Undefined Saprotroph	Possible	Tremelloid-Yeast	NULL
OTU127	112	1	23	29	13	25	p__Ascomycota	-	-	-	-	-
OTU312	0	201	0	0	0	0	s__Saccharomycetales_sp_SH203978.07FU	Saprotroph	Undefined Saprotroph	Possible	Yeast	NULL
OTU179	1	1	2	166	0	27	g__Aspergillus	Saprotroph	Undefined Saprotroph	Possible	Microfungus	NULL
OTU258	0	0	1	194	0	0	g__Aspergillus	Saprotroph	Undefined Saprotroph	Possible	Microfungus	NULL
OTU181	46	0	1	0	1	142	g__Aspergillus	Saprotroph	Undefined Saprotroph	Possible	Microfungus	NULL
OTU329	1	55	0	0	0	126	o__Saccharomycetales	Saprotroph	Undefined Saprotroph	Possible	Yeast	NULL
OTU109	0	0	180	0	0	0	s__Mucor_velutinosus_SH243613.07FU	Saprotroph	Undefined Saprotroph	Probable	NULL	NULL
OTU19	0	1	157	8	11	3	c__Saccharomycetes	-	-	-	-	-
OTU266	0	0	0	9	0	168	g__Cladosporium	Pathotroph-Saprotroph-Symbiotroph	Animal Pathogen-Endophyte-Lichen Parasite-Plant Pathogen-Wood Saprotroph	Possible	Microfungus	NULL
OTU116	0	0	34	0	134	5	s__Mucor_circinelloides_SH090863.07FU	Saprotroph	Undefined Saprotroph	Probable	NULL	NULL
OTU37	46	1	1	105	1	10	s__Wallemia_mellicola_SH128180.07FU	Saprotroph	Undefined Saprotroph	Probable	NULL	NULL
OTU202	2	24	9	8	0	117	g__Aspergillus	Saprotroph	Undefined Saprotroph	Possible	Microfungus	NULL
OTU227	0	0	0	6	0	154	g__Lasiodiplodia	Pathotroph	Plant Pathogen	Probable	NULL	NULL
OTU125	0	157	0	0	0	0	s__Saccharomycetales_sp_SH197379.07FU	Saprotroph	Undefined Saprotroph	Possible	Yeast	NULL
OTU188	21	0	5	3	1	125	f__Nectriaceae	Saprotroph	Undefined Saprotroph	Possible	Microfungus	NULL
OTU151	0	1	2	150	0	0	g__Fusarium	Pathotroph-Saprotroph	Plant Pathogen-Soil Saprotroph-Wood Saprotroph	Possible	NULL	Soft Rot
OTU353	25	127	0	0	0	0	s__Hyphopichia_burtonii_SH203994.07FU	Saprotroph	Undefined Saprotroph	Possible	Yeast	NULL
OTU11	0	151	0	0	0	0	s__Candida_yuanshanica_SH221345.07FU	Saprotroph	Undefined Saprotroph	Possible	Yeast	NULL
OTU242	0	0	12	136	0	0	s__Colletotrichum_gloeosporioides_SH017530.07FU	Pathotroph-Symbiotroph	Endophyte-Plant Pathogen	Probable	Microfungus	NULL
OTU293	0	145	0	0	0	0	g__Pichia	Saprotroph-Symbiotroph	Animal Endosymbiont-Undefined Saprotroph	Highly Probable	Yeast	NULL
OTU212	0	1	0	0	0	141	g__Calonectria	Pathotroph	Plant Pathogen	Probable	NULL	NULL
OTU180	15	1	3	122	0	0	g__Apiotrichum	Saprotroph	Soil Saprotroph	Possible	Microfungus	NULL
OTU200	101	11	7	14	7	0	g__Aspergillus	Saprotroph	Undefined Saprotroph	Possible	Microfungus	NULL
OTU286	24	95	0	15	0	0	g__Candida	Saprotroph	Undefined Saprotroph	Possible	Yeast	NULL
OTU284	3	1	45	7	0	77	g__Rhizopus	Saprotroph	Undefined Saprotroph	Possible	Microfungus	NULL
OTU138	0	0	0	27	0	102	g__Trichoderma	Saprotroph	Undefined Saprotroph	Possible	Microfungus	NULL
OTU349	7	118	0	0	0	0	o__Saccharomycetales	Saprotroph	Undefined Saprotroph	Possible	Yeast	NULL
OTU273	0	2	0	7	0	108	f__Cladosporiaceae	Pathotroph-Saprotroph-Symbiotroph	Animal Pathogen-Endophyte-Lichen Parasite-Plant Pathogen-Wood Saprotroph	Possible	Microfungus	NULL
OTU288	0	53	2	62	0	0	s__Lodderomyces_elongisporus_SH176668.07FU	Saprotroph	Undefined Saprotroph	Possible	Yeast	NULL
OTU54	0	0	0	2	0	112	g__Conocybe	Saprotroph	Undefined Saprotroph	Probable	NULL	NULL
OTU339	19	95	0	0	0	0	p__Ascomycota	-	-	-	-	-
OTU194	0	2	3	85	0	22	g__Aspergillus	Saprotroph	Undefined Saprotroph	Possible	Microfungus	NULL
OTU196	0	0	2	103	0	7	s__Aspergillus_clavatus_SH181694.07FU	Saprotroph	Undefined Saprotroph	Possible	Microfungus	NULL
OTU215	96	0	0	14	0	0	g__Curvularia	Pathotroph	Plant Pathogen	Probable	NULL	NULL
OTU335	15	94	0	0	0	0	o__Saccharomycetales	Saprotroph	Undefined Saprotroph	Possible	Yeast	NULL
OTU300	1	38	0	17	0	52	g__Candida	Saprotroph	Undefined Saprotroph	Possible	Yeast	NULL
OTU337	51	57	0	0	0	0	o__Saccharomycetales	Saprotroph	Undefined Saprotroph	Possible	Yeast	NULL
OTU347	18	88	0	0	0	0	o__Saccharomycetales	Saprotroph	Undefined Saprotroph	Possible	Yeast	NULL
OTU344	9	89	0	0	0	1	o__Saccharomycetales	Saprotroph	Undefined Saprotroph	Possible	Yeast	NULL
OTU213	0	0	0	97	0	0	p__Ascomycota	-	-	-	-	-
OTU152	92	0	2	0	0	0	s__Thermomyces_lanuginosus_SH185867.07FU	Pathotroph-Symbiotroph	Endophyte-Plant Pathogen	Possible	NULL	NULL
OTU334	48	44	0	0	0	0	o__Saccharomycetales	Saprotroph	Undefined Saprotroph	Possible	Yeast	NULL
OTU275	0	11	40	3	1	37	o__Capnodiales	-	-	-	-	-
OTU39	3	1	1	83	1	2	g__Wallemia	Saprotroph	Undefined Saprotroph	Probable	NULL	NULL
OTU348	12	77	0	0	0	0	o__Saccharomycetales	Saprotroph	Undefined Saprotroph	Possible	Yeast	NULL
OTU55	10	5	11	63	0	0	s__Rhizopus_microsporus_SH316332.07FU	Saprotroph	Undefined Saprotroph	Possible	Microfungus	NULL
OTU234	13	5	2	68	0	0	f__Didymellaceae	Pathotroph-Saprotroph	Animal Pathogen-Plant Pathogen-Undefined Saprotroph	Possible	Microfungus	NULL
OTU203	0	0	13	0	0	72	g__Penicillium	Saprotroph	Undefined Saprotroph	Possible	Microfungus	NULL
OTU4	1	8	4	1	0	70	g__Malassezia	Pathotroph-Saprotroph	Animal Pathogen-Undefined Saprotroph	Probable	Facultative Yeast	NULL
OTU340	11	71	0	0	0	0	o__Saccharomycetales	Saprotroph	Undefined Saprotroph	Possible	Yeast	NULL
OTU248	6	2	8	3	0	60	g__Didymella	Pathotroph-Saprotroph	Animal Pathogen-Plant Pathogen-Undefined Saprotroph	Probable	Microfungus	NULL
OTU294	0	44	1	32	0	0	g__Candida	Saprotroph	Undefined Saprotroph	Possible	Yeast	NULL
OTU190	76	0	0	0	0	0	s__Blastobotrys_raffinosifermentans_SH444255.07FU	Saprotroph	Undefined Saprotroph	Possible	Yeast	NULL
OTU271	0	0	0	75	0	0	o__Pleosporales	-	-	-	-	-
OTU57	0	0	11	63	0	0	s__Rhizopus_microsporus_SH080584.07FU	Saprotroph	Undefined Saprotroph	Possible	Microfungus	NULL
OTU135	0	1	8	7	53	1	c__Saccharomycetes	-	-	-	-	-
OTU270	0	0	2	66	0	0	f__Sordariaceae	-	-	-	-	-
OTU333	11	55	0	0	0	0	s__Hyphopichia_burtonii_SH203994.07FU	Saprotroph	Undefined Saprotroph	Possible	Yeast	NULL
OTU304	0	59	0	0	5	0	s__Hyphopichia_burtonii_SH203994.07FU	Saprotroph	Undefined Saprotroph	Possible	Yeast	NULL
OTU341	12	52	0	0	0	0	o__Saccharomycetales	Saprotroph	Undefined Saprotroph	Possible	Yeast	NULL
OTU274	0	8	1	52	1	1	g__Cladosporium	Pathotroph-Saprotroph-Symbiotroph	Animal Pathogen-Endophyte-Lichen Parasite-Plant Pathogen-Wood Saprotroph	Possible	Microfungus	NULL
OTU110	0	0	0	0	0	62	g__Mucor	Saprotroph	Undefined Saprotroph	Probable	NULL	NULL
OTU101	1	0	3	0	0	57	f__Aspergillaceae	Saprotroph	Undefined Saprotroph	Possible	Microfungus	NULL
OTU250	0	60	0	0	0	0	s__Fungi_sp_SH469247.07FU	-	-	-	-	-
OTU158	0	0	0	44	0	15	s__Aspergillus_restrictus_SH237546.07FU	Saprotroph	Undefined Saprotroph	Possible	Microfungus	NULL
OTU34	0	0	0	0	0	59	k__Fungi	-	-	-	-	-
OTU208	0	0	0	58	0	0	s__Stachybotryaceae_sp_SH209076.07FU	Saprotroph	Undefined Saprotroph	Possible	Microfungus	NULL
OTU21	0	0	0	0	0	58	f__Ceratobasidiaceae	Pathotroph-Saprotroph-Symbiotroph	Endomycorrhizal-Plant Pathogen-Undefined Saprotroph	Possible	Microfungus	NULL
OTU243	0	1	1	56	0	0	o__Pleosporales	-	-	-	-	-
OTU272	0	0	4	53	0	0	c__Sordariomycetes	-	-	-	-	-
OTU201	0	2	0	4	0	50	g__Aspergillus	Saprotroph	Undefined Saprotroph	Possible	Microfungus	NULL
OTU44	0	15	2	5	0	34	g__Psathyrella	Saprotroph	Wood Saprotroph	Probable	Agaricoid	NULL
OTU346	7	45	0	0	0	0	o__Saccharomycetales	Saprotroph	Undefined Saprotroph	Possible	Yeast	NULL
OTU13	3	0	11	2	35	0	c__Saccharomycetes	-	-	-	-	-
OTU61	0	2	1	1	0	45	f__Agaricaceae	Saprotroph	Undefined Saprotroph	Probable	Agaricoid-Gasteroid-Secotioid	NULL
OTU107	0	47	0	0	0	1	g__Acremonium	Pathogen-Saprotroph-Symbiotroph	Animal Pathogen-Endophyte-Fungal Parasite-Plant Pathogen-Wood Saprotroph	Possible	Microfungus	Soft Rot
OTU195	48	0	0	0	0	0	g__Curvularia	Pathotroph	Plant Pathogen	Probable	NULL	NULL
OTU92	0	0	48	0	0	0	g__Wickerhamomyces	Saprotroph	Undefined Saprotroph	Possible	Yeast	NULL
OTU10	0	3	4	6	0	34	g__Marasmius	Pathotroph-Saprotroph-Symbiotroph	Endophyte-Plant Pathogen-Undefined Saprotroph	Probable	Agaricoid	NULL
OTU352	0	47	0	0	0	0	k__Fungi	-	-	-	-	-
OTU117	0	0	0	0	46	0	g__Mucor	Saprotroph	Undefined Saprotroph	Probable	NULL	NULL
OTU189	45	0	0	0	0	0	f__Aspergillaceae	Saprotroph	Undefined Saprotroph	Possible	Microfungus	NULL
OTU209	4	4	0	36	1	0	g__Fusarium	Pathotroph-Saprotroph	Plant Pathogen-Soil Saprotroph-Wood Saprotroph	Possible	NULL	Soft Rot
OTU319	2	40	0	0	0	3	s__Hyphopichia_burtonii_SH203994.07FU	Saprotroph	Undefined Saprotroph	Possible	Yeast	NULL
OTU325	28	17	0	0	0	0	s__Hyphopichia_burtonii_SH203994.07FU	Saprotroph	Undefined Saprotroph	Possible	Yeast	NULL
OTU7	1	0	0	0	0	44	s__Malasseziales_sp_SH176398.07FU	-	-	-	-	-
OTU278	3	0	0	14	0	28	k__Fungi	-	-	-	-	-
OTU255	0	0	3	42	0	0	s__Sordariomycetes_sp_SH176787.07FU	-	-	-	-	-
OTU112	0	0	9	7	0	28	s__Geastrum_pectinatum_SH523325.07FU	Saprotroph	Undefined Saprotroph	Probable	Gasteroid	NULL
OTU295	0	44	0	0	0	0	s__Pichia_mandshurica_SH204040.07FU	Saprotroph-Symbiotroph	Animal Endosymbiont-Undefined Saprotroph	Highly Probable	Yeast	NULL
OTU85	7	2	1	2	16	16	s__Saccharomycetales_sp_SH216102.07FU	Saprotroph	Undefined Saprotroph	Possible	Yeast	NULL
OTU214	0	0	0	43	0	0	s__Aureobasidium_pullulans_SH195776.07FU	Pathotroph-Symbiotroph	Animal Pathogen-Endophyte-Epiphyte-Plant Pathogen	Possible	NULL	NULL
OTU316	18	25	0	0	0	0	s__Hyphopichia_burtonii_SH203994.07FU	Saprotroph	Undefined Saprotroph	Possible	Yeast	NULL
OTU338	12	28	0	0	0	0	o__Saccharomycetales	Saprotroph	Undefined Saprotroph	Possible	Yeast	NULL
OTU289	3	0	0	36	0	0	s__Candida_blankii_SH219417.07FU	Saprotroph	Undefined Saprotroph	Possible	Yeast	NULL
OTU183	6	0	5	0	0	27	s__Curvularia_clavata_SH187577.07FU	Pathotroph	Plant Pathogen	Probable	NULL	NULL
OTU259	0	0	0	0	0	38	p__Ascomycota	-	-	-	-	-
OTU287	13	23	0	1	0	0	g__Candida	Saprotroph	Undefined Saprotroph	Possible	Yeast	NULL
OTU318	0	37	0	0	0	0	s__Hyphopichia_burtonii_SH203994.07FU	Saprotroph	Undefined Saprotroph	Possible	Yeast	NULL
OTU99	0	3	5	2	1	26	g__Rhizopus	Saprotroph	Undefined Saprotroph	Possible	Microfungus	NULL
OTU105	0	0	35	0	0	1	g__Mucor	Saprotroph	Undefined Saprotroph	Probable	NULL	NULL
OTU185	0	1	5	3	0	27	g__Aspergillus	Saprotroph	Undefined Saprotroph	Possible	Microfungus	NULL
OTU31	36	0	0	0	0	0	s__Fungi_sp_SH027065.07FU	-	-	-	-	-
OTU342	9	25	0	0	0	0	o__Saccharomycetales	Saprotroph	Undefined Saprotroph	Possible	Yeast	NULL
OTU49	0	0	0	4	0	30	s__Ganoderma_enigmaticum_SH185968.07FU	Pathotroph-Saprotroph	Plant Pathogen-Wood Saprotroph	Probable	Polyporoid	White Rot
OTU56	0	1	7	7	0	19	s__Leucoagaricus_sp_SH528224.07FU	Saprotroph	Undefined Saprotroph	Probable	Agaricoid	NULL
OTU314	0	9	2	7	0	15	k__Fungi	-	-	-	-	-
OTU2	0	3	0	0	0	28	s__Gymnopus_gibbosus_SH175045.07FU	Saprotroph	Undefined Saprotroph	Probable	NULL	NULL
OTU28	30	0	0	0	0	0	s__Kazachstania_humilis_SH199182.07FU	Saprotroph	Undefined Saprotroph	Possible	Yeast	NULL
OTU238	0	0	0	29	0	0	g__Colletotrichum	Pathotroph-Symbiotroph	Endophyte-Plant Pathogen	Probable	Microfungus	NULL
OTU309	0	29	0	0	0	0	s__Hyphopichia_burtonii_SH203994.07FU	Saprotroph	Undefined Saprotroph	Possible	Yeast	NULL
OTU350	1	28	0	0	0	0	o__Saccharomycetales	Saprotroph	Undefined Saprotroph	Possible	Yeast	NULL
OTU260	0	0	0	28	0	0	s__Paraconiothyrium_cyclothyrioides_SH245878.07FU	Saprotroph	Undefined Saprotroph	Probable	NULL	NULL
OTU276	0	8	0	20	0	0	s__Ascomycota_sp_SH182912.07FU	-	-	-	-	-
OTU280	0	0	0	27	0	0	k__Fungi	-	-	-	-	-
OTU134	0	0	0	0	0	26	g__Aspergillus	Saprotroph	Undefined Saprotroph	Possible	Microfungus	NULL
OTU32	0	0	1	0	0	25	s__Cuphophyllus_sp_SH496502.07FU	Saprotroph-Symbiotroph	Undefined Saprotroph-Undefined Symbiotroph	Highly Probable	Agaricoid	NULL
OTU159	7	0	19	0	0	0	p__Ascomycota	-	-	-	-	-
OTU66	2	24	0	0	0	0	k__Fungi	-	-	-	-	-
OTU182	0	0	5	0	0	21	k__Fungi	-	-	-	-	-
OTU230	0	25	0	0	0	0	s__Sordariomycetes_sp_SH204398.07FU	-	-	-	-	-
OTU235	0	0	0	1	0	24	k__Fungi	-	-	-	-	-
OTU3	0	0	0	0	0	23	s__Marasmius_albimyceliosus_SH005901.07FU	Pathotroph-Saprotroph-Symbiotroph	Endophyte-Plant Pathogen-Undefined Saprotroph	Probable	Agaricoid	NULL
OTU315	1	21	0	0	0	0	s__Hyphopichia_burtonii_SH203994.07FU	Saprotroph	Undefined Saprotroph	Possible	Yeast	NULL
OTU136	2	19	0	0	0	0	s__Geosmithia_pallida_SH193088.07FU	Saprotroph	Undefined Saprotroph	Possible	Microfungus	NULL
OTU118	0	14	0	6	0	0	s__Exobasidium_sp_SH218992.07FU	Pathotroph	Plant Pathogen	Probable	NULL	NULL
OTU153	0	0	20	0	0	0	s__Talaromyces_tratensis_SH194194.07FU	Saprotroph	Undefined Saprotroph	Probable	NULL	NULL
OTU216	0	0	20	0	0	0	g__Penicillium	Saprotroph	Undefined Saprotroph	Possible	Microfungus	NULL
OTU311	0	20	0	0	0	0	s__Hyphopichia_burtonii_SH203994.07FU	Saprotroph	Undefined Saprotroph	Possible	Yeast	NULL
OTU5	0	0	0	0	0	20	g__Malassezia	Pathotroph-Saprotroph	Animal Pathogen-Undefined Saprotroph	Probable	Facultative Yeast	NULL
OTU60	0	0	0	0	0	20	g__Clitopilus	Saprotroph	Undefined Saprotroph	Probable	Agaricoid	NULL
OTU210	0	2	0	0	16	0	s__Mucor_ardhlaengiktus_SH194934.07FU	Saprotroph	Undefined Saprotroph	Probable	NULL	NULL
OTU261	16	0	0	1	1	0	f__Nectriaceae	Saprotroph	Undefined Saprotroph	Possible	Microfungus	NULL
OTU192	0	0	0	18	0	0	k__Fungi	-	-	-	-	-
OTU343	0	16	0	0	0	0	o__Saccharomycetales	Saprotroph	Undefined Saprotroph	Possible	Yeast	NULL
OTU36	0	0	0	0	0	16	s__Chlorophyllum_sp_SH209455.07FU	Saprotroph	Undefined Saprotroph	Probable	Agaricoid-Gasteroid-Secotioid	NULL
OTU72	2	14	0	0	0	0	s__Candida_olivae_SH203082.07FU	Saprotroph	Undefined Saprotroph	Possible	Yeast	NULL
OTU75	0	0	0	0	0	16	f__Agaricaceae	Saprotroph	Undefined Saprotroph	Probable	Agaricoid-Gasteroid-Secotioid	NULL
OTU26	16	0	0	0	0	0	s__Fungi_sp_SH027065.07FU	-	-	-	-	-
OTU277	0	16	0	0	0	0	s__Fungi_sp_SH469247.07FU	-	-	-	-	-
OTU170	0	1	0	15	0	0	k__Fungi	-	-	-	-	-
OTU236	0	0	0	16	0	0	o__Pleosporales	-	-	-	-	-
OTU237	0	0	0	16	0	0	o__Pleosporales	-	-	-	-	-
OTU122	0	2	13	0	0	0	s__Trichomonascus_ciferrii_SH207569.07FU	Saprotroph	Undefined Saprotroph	Possible	Yeast	NULL
OTU83	15	0	0	0	0	0	o__Saccharomycetales	Saprotroph	Undefined Saprotroph	Possible	Yeast	NULL
OTU251	4	1	0	10	0	0	k__Fungi	-	-	-	-	-
OTU191	1	0	0	14	0	0	k__Fungi	-	-	-	-	-
OTU146	9	4	0	1	0	0	s__Trichomonascus_ciferrii_SH022543.07FU	Saprotroph	Undefined Saprotroph	Possible	Yeast	NULL
OTU139	14	0	0	0	0	0	o__Chaetothyriales	-	-	-	-	-
OTU249	0	0	0	14	0	0	s__Capnodiales_sp_SH009157.07FU	-	-	-	-	-
OTU317	0	13	0	0	0	0	s__Hyphopichia_burtonii_SH203994.07FU	Saprotroph	Undefined Saprotroph	Possible	Yeast	NULL
OTU95	0	13	0	0	0	0	s__Candida_quercitrusa_SH208977.07FU	Saprotroph	Undefined Saprotroph	Possible	Yeast	NULL
OTU204	0	0	0	13	0	0	f__Trichosporonaceae	-	-	-	-	-
OTU145	0	0	0	12	0	0	s__Hypocreales_fam_Incertae_sedis_sp_SH190984.07FU	Saprotroph	Undefined Saprotroph	Possible	Microfungus	NULL
OTU90	0	12	0	0	0	0	k__Fungi	-	-	-	-	-
OTU321	0	12	0	0	0	0	k__Fungi	-	-	-	-	-
OTU132	5	0	0	0	6	0	s__Monascus_purpureus_SH195812.07FU	Saprotroph	Undefined Saprotroph	Probable	NULL	NULL
OTU133	0	0	0	0	11	0	s__Hypocreales_sp_SH209112.07FU	Saprotroph	Undefined Saprotroph	Possible	Microfungus	NULL
OTU252	0	0	0	0	0	11	s__Penicillium_sclerotiorum_SH182484.07FU	Saprotroph	Undefined Saprotroph	Possible	Microfungus	NULL
OTU141	0	0	0	0	0	11	k__Fungi	-	-	-	-	-
OTU149	0	0	0	10	0	0	g__Penicillium	Saprotroph	Undefined Saprotroph	Possible	Microfungus	NULL
OTU231	0	0	0	6	0	4	f__Didymellaceae	Pathotroph-Saprotroph	Animal Pathogen-Plant Pathogen-Undefined Saprotroph	Possible	Microfungus	NULL
OTU324	10	0	0	0	0	0	g__Pichia	Saprotroph-Symbiotroph	Animal Endosymbiont-Undefined Saprotroph	Highly Probable	Yeast	NULL
OTU354	0	0	2	0	0	8	s__Candida_etchellsii_SH180990.07FU	Saprotroph	Undefined Saprotroph	Possible	Yeast	NULL
OTU64	8	0	0	0	1	1	s__Saccharomycopsis_malanga_SH217989.07FU	Saprotroph	Undefined Saprotroph	Possible	Yeast	NULL
OTU15	3	5	1	0	0	1	k__Fungi	-	-	-	-	-
OTU163	0	0	0	10	0	0	o__Lecanorales	-	-	-	-	-
OTU171	9	0	0	0	0	0	s__Aspergillus_neoniveus_SH200782.07FU	Saprotroph	Undefined Saprotroph	Possible	Microfungus	NULL
OTU193	8	0	0	1	0	0	g__Curvularia	Pathotroph	Plant Pathogen	Probable	NULL	NULL
OTU222	9	0	0	0	0	0	s__Melanocarpus_albomyces_SH195311.07FU	Pathotroph-Saprotroph-Symbiotroph	Animal Pathogen-Dung Saprotroph-Endophyte-Epiphyte-Plant Saprotroph-Wood Saprotroph	Possible	Microfungus	Soft Rot
OTU232	0	9	0	0	0	0	o__Hypocreales	Saprotroph	Undefined Saprotroph	Possible	Microfungus	NULL
OTU290	0	0	0	9	0	0	s__Metschnikowia_reukaufii_SH004365.07FU	Saprotroph	Undefined Saprotroph	Possible	Yeast	NULL
OTU291	0	9	0	0	0	0	g__Metschnikowia	Saprotroph	Undefined Saprotroph	Possible	Yeast	NULL
OTU126	0	0	0	0	0	8	s__Cyberlindnera_jadinii_SH191159.07FU	Saprotroph	Undefined Saprotroph	Possible	Yeast	NULL
OTU142	0	0	0	7	1	0	o__Tremellales	Pathotroph-Saprotroph-Symbiotroph	Fungal Parasite-Undefined Saprotroph	Possible	Tremelloid-Yeast	NULL
OTU198	1	0	0	7	0	0	f__Nectriaceae	Saprotroph	Undefined Saprotroph	Possible	Microfungus	NULL
OTU253	0	0	0	8	0	0	s__Arthrinium_rasikravindrae_SH211146.07FU	Saprotroph	Plant Saprotroph	Probable	NULL	NULL
OTU310	0	8	0	0	0	0	s__Hyphopichia_burtonii_SH203994.07FU	Saprotroph	Undefined Saprotroph	Possible	Yeast	NULL
OTU323	0	8	0	0	0	0	s__Hyphopichia_burtonii_SH203994.07FU	Saprotroph	Undefined Saprotroph	Possible	Yeast	NULL
OTU67	0	0	0	0	0	8	s__Peniophora_sp_SH188984.07FU	Saprotroph	Undefined Saprotroph	Probable	Corticioid	White Rot
OTU161	0	8	0	0	0	0	k__Fungi	-	-	-	-	-
OTU45	0	0	2	2	4	0	c__Saccharomycetes	-	-	-	-	-
OTU113	0	0	0	7	1	0	s__Ascomycota_sp_SH198029.07FU	-	-	-	-	-
OTU131	0	0	6	1	0	0	s__Xerochrysium_dermatitidis_SH199375.07FU	Saprotroph	Undefined Saprotroph	Possible	Microfungus	NULL
OTU166	0	0	7	0	0	0	f__Aspergillaceae	Saprotroph	Undefined Saprotroph	Possible	Microfungus	NULL
OTU221	0	0	0	1	0	6	g__Penicillium	Saprotroph	Undefined Saprotroph	Possible	Microfungus	NULL
OTU223	1	0	0	6	0	0	s__Curvularia_affinis_SH093125.07FU	Pathotroph	Plant Pathogen	Probable	NULL	NULL
OTU297	0	7	0	0	0	0	g__Candida	Saprotroph	Undefined Saprotroph	Possible	Yeast	NULL
OTU303	0	7	0	0	0	0	s__Hannaella_siamensis_SH180506.07FU	Pathotroph-Saprotroph-Symbiotroph	Fungal Parasite-Undefined Saprotroph	Possible	Tremelloid-Yeast	NULL
OTU326	1	5	0	0	0	1	s__Hyphopichia_burtonii_SH203994.07FU	Saprotroph	Undefined Saprotroph	Possible	Yeast	NULL
OTU51	0	7	0	0	0	0	p__Basidiomycota	-	-	-	-	-
OTU120	0	7	0	0	0	0	s__Onygenales_sp_SH492979.07FU	-	-	-	-	-
OTU106	0	0	0	6	0	0	s__Gilbertella_persicaria_SH177251.07FU	Saprotroph	Undefined Saprotroph	Possible	Microfungus	NULL
OTU147	0	0	6	0	0	0	o__Hypocreales	Saprotroph	Undefined Saprotroph	Possible	Microfungus	NULL
OTU154	0	0	0	2	0	4	g__Fusarium	Pathotroph-Saprotroph	Plant Pathogen-Soil Saprotroph-Wood Saprotroph	Possible	NULL	Soft Rot
OTU156	0	0	0	6	0	0	f__Nectriaceae	Saprotroph	Undefined Saprotroph	Possible	Microfungus	NULL
OTU205	0	0	0	0	0	6	g__Pestalotiopsis	Pathotroph	Plant Pathogen	Probable	NULL	NULL
OTU330	1	5	0	0	0	0	s__Hyphopichia_burtonii_SH203994.07FU	Saprotroph	Undefined Saprotroph	Possible	Yeast	NULL
OTU97	6	0	0	0	0	0	s__Yamadazyma_sp_SH493023.07FU	Saprotroph	Undefined Saprotroph	Possible	Yeast	NULL
OTU207	5	0	0	1	0	0	s__Fungi_sp_SH496119.07FU	-	-	-	-	-
OTU327	0	6	0	0	0	0	k__Fungi	-	-	-	-	-
OTU281	0	6	0	0	0	0	s__Venturiales_sp_SH031256.07FU	-	-	-	-	-
OTU25	0	0	0	6	0	0	s__Fungi_sp_SH488504.07FU	-	-	-	-	-
OTU174	0	0	5	0	0	0	g__Aspergillus	Saprotroph	Undefined Saprotroph	Possible	Microfungus	NULL
OTU220	0	0	0	5	0	0	g__Penicillium	Saprotroph	Undefined Saprotroph	Possible	Microfungus	NULL
OTU245	0	5	0	0	0	0	o__Eurotiales	Saprotroph	Undefined Saprotroph	Possible	Microfungus	NULL
OTU279	0	0	0	5	0	0	f__Cucurbitariaceae	Pathotroph-Saprotroph	Plant Pathogen-Wood Saprotroph	Probable	Microfungus	NULL
OTU305	0	0	5	0	0	0	s__Hannaella_phetchabunensis_SH180507.07FU	Pathotroph-Saprotroph-Symbiotroph	Fungal Parasite-Undefined Saprotroph	Possible	Tremelloid-Yeast	NULL
OTU332	1	4	0	0	0	0	o__Saccharomycetales	Saprotroph	Undefined Saprotroph	Possible	Yeast	NULL
OTU40	0	0	0	0	5	0	s__Wallemia_hederae_SH206008.07FU	Saprotroph	Undefined Saprotroph	Probable	NULL	NULL
OTU47	1	0	0	4	0	0	s__Psathyrella_sp_SH526207.07FU	Saprotroph	Wood Saprotroph	Probable	Agaricoid	NULL
OTU244	0	5	0	0	0	0	f__Phaeosphaeriaceae	-	-	-	-	-
OTU269	0	0	0	5	0	0	p__Ascomycota	-	-	-	-	-
OTU262	0	0	0	5	0	0	s__Sordariomycetes_sp_SH177640.07FU	-	-	-	-	-
OTU144	0	0	0	0	4	0	s__Aspergillus_sp_SH631803.07FU	Saprotroph	Undefined Saprotroph	Possible	Microfungus	NULL
OTU162	1	3	0	0	0	0	s__Sarocladium_oryzae_SH210206.07FU	Saprotroph	Undefined Saprotroph	Probable	NULL	NULL
OTU168	0	0	0	4	0	0	s__Nectriaceae_sp_SH205229.07FU	Saprotroph	Undefined Saprotroph	Possible	Microfungus	NULL
OTU172	0	4	0	0	0	0	g__Strelitziana	Pathotroph	Plant Pathogen	Probable	NULL	NULL
OTU173	0	0	4	0	0	0	s__Candida_norvegica_SH215097.07FU	Saprotroph	Undefined Saprotroph	Possible	Yeast	NULL
OTU211	0	0	0	4	0	0	s__Tremellales_sp_SH215414.07FU	Pathotroph-Saprotroph-Symbiotroph	Fungal Parasite-Undefined Saprotroph	Possible	Tremelloid-Yeast	NULL
OTU217	0	0	0	0	4	0	s__Bionectriaceae_sp_SH211202.07FU	Saprotroph	Undefined Saprotroph	Possible	Microfungus	NULL
OTU22	1	2	0	1	0	0	s__Sterigmatomyces_elviae_SH196357.07FU	Saprotroph	Undefined Saprotroph	Possible	NULL	NULL
OTU233	4	0	0	0	0	0	g__Diaporthe	Pathotroph-Symbiotroph	Endophyte-Plant Pathogen	Possible	Microfungus	NULL
OTU292	4	0	0	0	0	0	s__Metschnikowia_reukaufii_SH004365.07FU	Saprotroph	Undefined Saprotroph	Possible	Yeast	NULL
OTU30	0	0	0	0	0	4	s__Termitomyces_sp_SH642722.07FU	Saprotroph	Undefined Saprotroph	Probable	Agaricoid	NULL
OTU351	1	3	0	0	0	0	o__Saccharomycetales	Saprotroph	Undefined Saprotroph	Possible	Yeast	NULL
OTU62	0	0	2	2	0	0	g__Kwoniella	Pathotroph-Saprotroph-Symbiotroph	Fungal Parasite-Undefined Saprotroph	Possible	Tremelloid-Yeast	NULL
OTU225	1	0	0	3	0	0	c__Sordariomycetes	-	-	-	-	-
OTU63	0	0	4	0	0	0	s__Fungi_sp_SH628901.07FU	-	-	-	-	-
OTU108	0	0	0	0	0	3	f__Aspergillaceae	Saprotroph	Undefined Saprotroph	Possible	Microfungus	NULL
OTU115	0	3	0	0	0	0	s__Acremonium_sp_SH195615.07FU	Pathogen-Saprotroph-Symbiotroph	Animal Pathogen-Endophyte-Fungal Parasite-Plant Pathogen-Wood Saprotroph	Possible	Microfungus	Soft Rot
OTU129	0	0	0	3	0	0	s__Aspergillus_gracilis_SH182520.07FU	Saprotroph	Undefined Saprotroph	Possible	Microfungus	NULL
OTU150	3	0	0	0	0	0	s__Papiliotrema_terrestris_SH205046.07FU	Pathotroph-Saprotroph-Symbiotroph	Fungal Parasite-Undefined Saprotroph	Possible	Tremelloid-Yeast	NULL
OTU155	1	0	1	1	0	0	g__Xerochrysium	Saprotroph	Undefined Saprotroph	Possible	Microfungus	NULL
OTU167	3	0	0	0	0	0	s__Strelitziana_malaysiana_SH487744.07FU	Pathotroph	Plant Pathogen	Probable	NULL	NULL
OTU178	0	0	0	3	0	0	s__Saitozyma_sp_SH181619.07FU	Pathotroph-Saprotroph-Symbiotroph	Fungal Parasite-Undefined Saprotroph	Possible	Tremelloid-Yeast	NULL
OTU206	0	0	3	0	0	0	g__Gliocladiopsis	Saprotroph	Undefined Saprotroph	Probable	NULL	NULL
OTU228	0	0	0	3	0	0	s__Phoma_omnivirens_SH186596.07FU	Pathotroph-Saprotroph	Plant Pathogen-Wood Saprotroph	Possible	NULL	Soft Rot
OTU247	2	1	0	0	0	0	g__Geastrum	Saprotroph	Undefined Saprotroph	Probable	Gasteroid	NULL
OTU254	0	2	0	1	0	0	g__Arthrinium	Saprotroph	Plant Saprotroph	Probable	NULL	NULL
OTU306	0	0	0	3	0	0	s__Hannaella_sp_SH180502.07FU	Pathotroph-Saprotroph-Symbiotroph	Fungal Parasite-Undefined Saprotroph	Possible	Tremelloid-Yeast	NULL
OTU331	3	0	0	0	0	0	s__Hyphopichia_burtonii_SH203994.07FU	Saprotroph	Undefined Saprotroph	Possible	Yeast	NULL
OTU41	0	0	0	3	0	0	g__Wallemia	Saprotroph	Undefined Saprotroph	Probable	NULL	NULL
OTU65	0	2	0	0	1	0	s__Kazachstania_pintolopesii_SH525606.07FU	Saprotroph	Undefined Saprotroph	Possible	Yeast	NULL
OTU73	3	0	0	0	0	0	s__Yamadazyma_triangularis_SH203601.07FU	Saprotroph	Undefined Saprotroph	Possible	Yeast	NULL
OTU24	3	0	0	0	0	0	s__Malasseziales_sp_SH214135.07FU	-	-	-	-	-
OTU345	0	3	0	0	0	0	k__Fungi	-	-	-	-	-
OTU123	0	1	0	2	0	0	s__Sordariomycetes_sp_SH190983.07FU	-	-	-	-	-
OTU246	0	0	0	3	0	0	k__Fungi	-	-	-	-	-
OTU175	0	0	0	3	0	0	p__Ascomycota	-	-	-	-	-
OTU114	0	2	0	0	0	0	s__Cyphellophora_suttonii_SH197860.07FU	Pathotroph	Animal Pathogen	Probable	Facultative Yeast-Microfungus	NULL
OTU143	0	2	0	0	0	0	g__Magnaporthe	Pathotroph	Plant Pathogen	Probable	Microfungus	NULL
OTU177	2	0	0	0	0	0	g__Trichoderma	Saprotroph	Undefined Saprotroph	Possible	Microfungus	NULL
OTU239	2	0	0	0	0	0	s__Penicillium_cinnamopurpureum_SH208528.07FU	Saprotroph	Undefined Saprotroph	Possible	Microfungus	NULL
OTU82	0	0	0	2	0	0	g__Papiliotrema	Pathotroph-Saprotroph-Symbiotroph	Fungal Parasite-Undefined Saprotroph	Possible	Tremelloid-Yeast	NULL
OTU219	2	0	0	0	0	0	k__Fungi	-	-	-	-	-
OTU264	0	0	0	2	0	0	o__Capnodiales	-	-	-	-	-
OTU186	0	0	0	2	0	0	s__Dothideomycetes_sp_SH181600.07FU	-	-	-	-	-
OTU257	0	0	0	2	0	0	p__Ascomycota	-	-	-	-	-
OTU282	0	0	0	2	0	0	f__Mycosphaerellaceae	-	-	-	-	-
OTU263	0	0	0	0	0	2	s__Pleosporales_sp_SH006637.07FU	-	-	-	-	-

## Sheet: Sheet2
OTU ID	Khekhrii	Dawdim	Humao	Phut	Hamei	Chowan	Identity	Trophic Mode	Guild	Confidence Ranking	Growth Morphology	Trait
OTU68	65605	36943	2669	247804	79379	336719	Saccharomycetales	Saprotroph	Undefined Saprotroph	Possible	Yeast	NULL
OTU50	151823	33485	4077	4605	94756	101039	Saccharomycopsis malanga	Saprotroph	Undefined Saprotroph	Possible	Yeast	NULL
OTU84	4751	9305	102098	26610	726	202517	Rhizopus	Saprotroph	Undefined Saprotroph	Possible	Microfungus	NULL
OTU283	12198	124733	13	3081	6	82	Candida	Saprotroph	Undefined Saprotroph	Possible	Yeast	NULL
OTU18	380	266	65840	12086	35221	2774	Saccharomycetes	-	-	-	-	-
OTU88	3951	36081	69355	3573	93	1085	Wickerhamomyces	Saprotroph	Undefined Saprotroph	Possible	Yeast	NULL
OTU14	370	378	53273	8262	30869	1369	Saccharomycetes	-	-	-	-	-
OTU20	34992	572	7528	2734	13786	114	Candida	Saprotroph	Undefined Saprotroph	Possible	Yeast	NULL
OTU81	1796	49	51727	14	1	362	Wickerhamomyces	Saprotroph	Undefined Saprotroph	Possible	Yeast	NULL
OTU69	252	1019	1245	2398	38	23406	Auricularia cornea	Saprotroph	Undefined Saprotroph	Probable	NULL	NULL
OTU17	95	116	22243	1848	2932	773	Saccharomycetes	-	-	-	-	-
OTU302	8810	14006	18	213	2	318	Hyphopichia burtonii	Saprotroph	Undefined Saprotroph	Possible	Yeast	NULL
OTU124	764	2689	4743	11085	7	86	Mucor indicus	Saprotroph	Undefined Saprotroph	Probable	NULL	NULL
OTU76	308	18615	2	194	0	40	Meyerozyma	Saprotroph	Undefined Saprotroph	Possible	Yeast	NULL
OTU128	1	0	0	1	18688	0	Xeromyces bisporus	Saprotroph	Undefined Saprotroph	Possible	Microfungus	NULL
OTU336	2281	10961	0	2	0	1	Hyphopichia burtonii	Saprotroph	Undefined Saprotroph	Possible	Yeast	NULL
OTU58	108	403	396	1022	20	9231	Clitopilus	Saprotroph	Undefined Saprotroph	Probable	Agaricoid	NULL
OTU307	234	9374	2	7	0	0	Hyphopichia burtonii	Saprotroph	Undefined Saprotroph	Possible	Yeast	NULL
OTU184	0	24	319	8438	0	679	Aspergillus clavatus	Saprotroph	Undefined Saprotroph	Possible	Microfungus	NULL
OTU104	0	0	0	0	6210	0	Unknow fungus	-	-	-	-	-
OTU103	5	47	5251	43	436	167	Mucor	Saprotroph	Undefined Saprotroph	Probable	NULL	NULL
OTU328	2608	3115	0	1	0	66	Saccharomycetales	Saprotroph	Undefined Saprotroph	Possible	Yeast	NULL
OTU102	14	4968	45	672	1	1	Cyberlindnera	Saprotroph	Undefined Saprotroph	Possible	Yeast	NULL
OTU197	10	3	96	5336	1	143	Aspergillus	Saprotroph	Undefined Saprotroph	Possible	Microfungus	NULL
OTU29	14	160	136	329	8	4156	Termitomyces heimii	Saprotroph	Undefined Saprotroph	Probable	Agaricoid	NULL
OTU218	82	4026	3	35	53	0	Unknown fungus	-	-	-	-	-
OTU8	9	107	151	340	5	3541	Volvariella	Saprotroph	Undefined Saprotroph	Highly Probable	Agaricoid	White Rot
OTU16	23	16	2338	503	712	57	Saccharomycetes	-	-	-	-	-
OTU33	16	162	96	326	6	2686	Tricholomataceae	-	-	-	-	-
OTU43	42	144	128	408	6	2545	Coprinopsis	Saprotroph	Undefined Saprotroph	Probable	NULL	NULL
OTU169	46	239	142	1047	0	1531	Aspergillus	Saprotroph	Undefined Saprotroph	Possible	Microfungus	NULL
OTU285	182	2644	0	47	0	0	Candida	Saprotroph	Undefined Saprotroph	Possible	Yeast	NULL
OTU70	34	87	60	246	3	1595	Agaricus	Saprotroph	Undefined Saprotroph	Probable	Agaricoid-Gasteroid-Secotioid	NULL
OTU296	130	1642	3	196	0	0	Candida	Saprotroph	Undefined Saprotroph	Possible	Yeast	NULL
OTU78	23	33	517	168	1	1134	Rhizopus	Saprotroph	Undefined Saprotroph	Possible	Microfungus	NULL
OTU98	8	54	500	116	1	1020	Rhizopus	Saprotroph	Undefined Saprotroph	Possible	Microfungus	NULL
OTU93	68	142	346	322	0	759	Rhizopus	Saprotroph	Undefined Saprotroph	Possible	Microfungus	NULL
OTU27	1611	0	0	0	0	0	Kazachstania	Saprotroph	Undefined Saprotroph	Possible	Yeast	NULL
OTU94	16	40	469	110	1	957	Rhizopus	Saprotroph	Undefined Saprotroph	Possible	Microfungus	NULL
OTU38	2	45	57	108	4	1307	Echinoderma echinaceum	Saprotroph	Undefined Saprotroph	Probable	Agaricoid-Gasteroid-Secotioid	NULL
OTU164	0	1385	0	0	0	0	Candida	Saprotroph	Undefined Saprotroph	Possible	Yeast	NULL
OTU96	8	45	1297	6	0	1	Wickerhamomyces	Saprotroph	Undefined Saprotroph	Possible	Yeast	NULL
OTU77	9	1	1186	0	0	0	Wickerhamomyces	Saprotroph	Undefined Saprotroph	Possible	Yeast	NULL
OTU48	0	55	47	136	2	949	Agaricaceae	Saprotroph	Undefined Saprotroph	Probable	Agaricoid-Gasteroid-Secotioid	NULL
OTU187	28	162	248	3	114	633	Aspergillus	Saprotroph	Undefined Saprotroph	Possible	Microfungus	NULL
OTU35	0	49	54	121	3	892	Chlorophyllum globosum	Saprotroph	Undefined Saprotroph	Probable	Agaricoid-Gasteroid-Secotioid	NULL
OTU226	11	13	44	733	1	273	Botryosphaeriaceae	Pathotroph-Saprotroph-Symbiotroph	Endophyte-Plant Pathogen-Wood Saprotroph	Probable	Microfungus	NULL
OTU267	0	3	3	23	1	1000	Cladosporium sphaerospermum	Symbiotroph	Endophyte	Highly Probable	Microfungus	NULL
OTU87	22	319	599	31	0	7	Wickerhamomyces	Saprotroph	Undefined Saprotroph	Possible	Yeast	NULL
OTU308	36	838	0	1	1	20	Hyphopichia burtonii	Saprotroph	Undefined Saprotroph	Possible	Yeast	NULL
OTU80	13	38	781	11	1	0	Wickerhamomyces	Saprotroph	Undefined Saprotroph	Possible	Yeast	NULL
OTU91	10	12	244	53	2	503	Rhizopus	Saprotroph	Undefined Saprotroph	Possible	Microfungus	NULL
OTU12	776	9	0	14	4	0	Kluyveromyces marxianus	Saprotroph	Undefined Saprotroph	Possible	Yeast	NULL
OTU240	256	26	19	502	0	0	Pleosporales	-	-	-	-	-
OTU119	0	0	19	0	765	0	Mucor	Saprotroph	Undefined Saprotroph	Probable	NULL	NULL
OTU52	119	0	26	38	0	544	Rhizopus microsporus	Saprotroph	Undefined Saprotroph	Possible	Microfungus	NULL
OTU313	23	588	0	16	2	87	Hyphopichia burtonii	Saprotroph	Undefined Saprotroph	Possible	Yeast	NULL
OTU42	0	27	20	42	1	576	Gymnopilus	Saprotroph	Wood Saprotroph	Probable	NULL	White Rot
OTU23	0	2	248	42	327	25	Saccharomycetes	-	-	-	-	-
OTU46	5	29	18	27	0	539	Agaricus	Saprotroph	Undefined Saprotroph	Probable	Agaricoid-Gasteroid-Secotioid	NULL
OTU301	31	568	0	3	0	0	Candida	Saprotroph	Undefined Saprotroph	Possible	Yeast	NULL
OTU53	0	21	11	53	0	514	Unknown fungus	-	-	-	-	-
OTU74	0	541	0	0	0	0	Debaryomyces singareniensis	Saprotroph	Undefined Saprotroph	Possible	Yeast	NULL
OTU320	130	332	0	2	0	73	Hyphopichia burtonii	Saprotroph	Undefined Saprotroph	Possible	Yeast	NULL
OTU9	0	29	14	43	1	444	Agaricales	-	-	-	-	-
OTU71	19	218	0	282	0	4	Debaryomyces	Saprotroph	Undefined Saprotroph	Possible	Yeast	NULL
OTU241	56	14	14	420	1	0	Unknown fungus	-	-	-	-	-
OTU299	15	479	0	1	0	0	Candida	Saprotroph	Undefined Saprotroph	Possible	Yeast	NULL
OTU265	51	135	20	104	14	139	Unknown fungus	-	-	-	-	-
OTU165	0	3	9	431	0	17	Aspergillus	Saprotroph	Undefined Saprotroph	Possible	Microfungus	NULL
OTU157	2	10	2	441	2	0	Bipolaris	Pathotroph	Plant Pathogen	Probable	NULL	NULL
OTU256	0	8	0	66	0	374	Candida	Saprotroph	Undefined Saprotroph	Possible	Yeast	NULL
OTU89	8	11	138	25	0	263	Rhizopus	Saprotroph	Undefined Saprotroph	Possible	Microfungus	NULL
OTU322	53	334	0	0	0	32	Hyphopichia burtonii	Saprotroph	Undefined Saprotroph	Possible	Yeast	NULL
OTU100	1	0	408	0	0	0	Wickerhamomyces	Saprotroph	Undefined Saprotroph	Possible	Yeast	NULL
OTU86	61	305	0	8	0	0	Candida membranifaciens	Saprotroph	Undefined Saprotroph	Possible	Yeast	NULL
OTU79	0	5	0	0	0	366	Auricularia	Saprotroph	Undefined Saprotroph	Probable	NULL	NULL
OTU199	327	7	0	0	0	0	Dothideomycetes	-	-	-	-	-
OTU59	0	17	9	14	1	279	Agaricaceae	Saprotroph	Undefined Saprotroph	Probable	Agaricoid-Gasteroid-Secotioid	NULL
OTU148	0	0	2	284	0	0	Aspergillus	Saprotroph	Undefined Saprotroph	Possible	Microfungus	NULL
OTU224	0	1	18	1	1	259	Unknown fungus	-	-	-	-	-
OTU160	0	1	0	0	0	267	Curvularia clavata	Pathotroph	Plant Pathogen	Probable	NULL	NULL
OTU176	1	90	0	60	0	117	Ascomycota	-	-	-	-	-
OTU140	52	76	5	133	0	1	Trichosporon	Pathotroph	Animal Pathogen	Probable	NULL	NULL
OTU229	248	2	0	5	1	0	Curvularia	Pathotroph	Plant Pathogen	Probable	NULL	NULL
OTU1	0	12	2	14	0	222	Mortierella	Saprotroph	Undefined Saprotroph	Probable	NULL	NULL
OTU298	0	235	0	0	0	0	Debaryomycetaceae	Saprotroph	Undefined Saprotroph	Possible	Yeast	NULL
OTU268	0	8	8	91	1	123	Dothideomycetes	-	-	-	-	-
OTU6	4	1	5	4	0	209	Unknown fungus	-	-	-	-	-
OTU111	0	0	217	0	5	0	Mucoraceae	Saprotroph	Undefined Saprotroph	Possible	Microfungus	NULL
OTU121	2	2	57	136	0	25	Aspergillus	Saprotroph	Undefined Saprotroph	Possible	Microfungus	NULL
OTU137	0	16	15	28	0	162	Unknown fungus	-	-	-	-	-
OTU130	14	90	0	113	0	0	Rhynchogastrema complexa	Pathotroph-Saprotroph-Symbiotroph	Fungal Parasite-Undefined Saprotroph	Possible	Tremelloid-Yeast	NULL
OTU127	112	1	23	29	13	25	Ascomycota	-	-	-	-	-
OTU312	0	201	0	0	0	0	Saccharomycetales	Saprotroph	Undefined Saprotroph	Possible	Yeast	NULL
OTU179	1	1	2	166	0	27	Aspergillus	Saprotroph	Undefined Saprotroph	Possible	Microfungus	NULL
OTU258	0	0	1	194	0	0	Aspergillus	Saprotroph	Undefined Saprotroph	Possible	Microfungus	NULL
OTU181	46	0	1	0	1	142	Aspergillus	Saprotroph	Undefined Saprotroph	Possible	Microfungus	NULL
OTU329	1	55	0	0	0	126	Saccharomycetales	Saprotroph	Undefined Saprotroph	Possible	Yeast	NULL
OTU109	0	0	180	0	0	0	Mucor velutinosus	Saprotroph	Undefined Saprotroph	Probable	NULL	NULL
OTU19	0	1	157	8	11	3	Saccharomycetes	-	-	-	-	-
OTU266	0	0	0	9	0	168	Cladosporium	Pathotroph-Saprotroph-Symbiotroph	Animal Pathogen-Endophyte-Lichen Parasite-Plant Pathogen-Wood Saprotroph	Possible	Microfungus	NULL
OTU116	0	0	34	0	134	5	Mucor circinelloides	Saprotroph	Undefined Saprotroph	Probable	NULL	NULL
OTU37	46	1	1	105	1	10	Wallemia mellicola	Saprotroph	Undefined Saprotroph	Probable	NULL	NULL
OTU202	2	24	9	8	0	117	Aspergillus	Saprotroph	Undefined Saprotroph	Possible	Microfungus	NULL
OTU227	0	0	0	6	0	154	Lasiodiplodia	Pathotroph	Plant Pathogen	Probable	NULL	NULL
OTU125	0	157	0	0	0	0	Saccharomycetales	Saprotroph	Undefined Saprotroph	Possible	Yeast	NULL
OTU188	21	0	5	3	1	125	Nectriaceae	Saprotroph	Undefined Saprotroph	Possible	Microfungus	NULL
OTU151	0	1	2	150	0	0	Fusarium	Pathotroph-Saprotroph	Plant Pathogen-Soil Saprotroph-Wood Saprotroph	Possible	NULL	Soft Rot
OTU353	25	127	0	0	0	0	Hyphopichia burtonii	Saprotroph	Undefined Saprotroph	Possible	Yeast	NULL
OTU11	0	151	0	0	0	0	Candida yuanshanica	Saprotroph	Undefined Saprotroph	Possible	Yeast	NULL
OTU242	0	0	12	136	0	0	Colletotrichum gloeosporioides	Pathotroph-Symbiotroph	Endophyte-Plant Pathogen	Probable	Microfungus	NULL
OTU293	0	145	0	0	0	0	Pichia	Saprotroph-Symbiotroph	Animal Endosymbiont-Undefined Saprotroph	Highly Probable	Yeast	NULL
OTU212	0	1	0	0	0	141	Calonectria	Pathotroph	Plant Pathogen	Probable	NULL	NULL
OTU180	15	1	3	122	0	0	Apiotrichum	Saprotroph	Soil Saprotroph	Possible	Microfungus	NULL
OTU200	101	11	7	14	7	0	Aspergillus	Saprotroph	Undefined Saprotroph	Possible	Microfungus	NULL
OTU286	24	95	0	15	0	0	Candida	Saprotroph	Undefined Saprotroph	Possible	Yeast	NULL
OTU284	3	1	45	7	0	77	Rhizopus	Saprotroph	Undefined Saprotroph	Possible	Microfungus	NULL
OTU138	0	0	0	27	0	102	Trichoderma	Saprotroph	Undefined Saprotroph	Possible	Microfungus	NULL
OTU349	7	118	0	0	0	0	Saccharomycetales	Saprotroph	Undefined Saprotroph	Possible	Yeast	NULL
OTU273	0	2	0	7	0	108	Cladosporiaceae	Pathotroph-Saprotroph-Symbiotroph	Animal Pathogen-Endophyte-Lichen Parasite-Plant Pathogen-Wood Saprotroph	Possible	Microfungus	NULL
OTU288	0	53	2	62	0	0	Lodderomyces elongisporus	Saprotroph	Undefined Saprotroph	Possible	Yeast	NULL
OTU54	0	0	0	2	0	112	Conocybe	Saprotroph	Undefined Saprotroph	Probable	NULL	NULL
OTU339	19	95	0	0	0	0	Ascomycota	-	-	-	-	-
OTU194	0	2	3	85	0	22	Aspergillus	Saprotroph	Undefined Saprotroph	Possible	Microfungus	NULL
OTU196	0	0	2	103	0	7	Aspergillus clavatus	Saprotroph	Undefined Saprotroph	Possible	Microfungus	NULL
OTU215	96	0	0	14	0	0	Curvularia	Pathotroph	Plant Pathogen	Probable	NULL	NULL
OTU335	15	94	0	0	0	0	Saccharomycetales	Saprotroph	Undefined Saprotroph	Possible	Yeast	NULL
OTU300	1	38	0	17	0	52	Candida	Saprotroph	Undefined Saprotroph	Possible	Yeast	NULL
OTU337	51	57	0	0	0	0	Saccharomycetales	Saprotroph	Undefined Saprotroph	Possible	Yeast	NULL
OTU347	18	88	0	0	0	0	Saccharomycetales	Saprotroph	Undefined Saprotroph	Possible	Yeast	NULL
OTU344	9	89	0	0	0	1	Saccharomycetales	Saprotroph	Undefined Saprotroph	Possible	Yeast	NULL
OTU213	0	0	0	97	0	0	Ascomycota	-	-	-	-	-
OTU152	92	0	2	0	0	0	Thermomyces lanuginosus	Pathotroph-Symbiotroph	Endophyte-Plant Pathogen	Possible	NULL	NULL
OTU334	48	44	0	0	0	0	Saccharomycetales	Saprotroph	Undefined Saprotroph	Possible	Yeast	NULL
OTU275	0	11	40	3	1	37	Capnodiales	-	-	-	-	-
OTU39	3	1	1	83	1	2	Wallemia	Saprotroph	Undefined Saprotroph	Probable	NULL	NULL
OTU348	12	77	0	0	0	0	Saccharomycetales	Saprotroph	Undefined Saprotroph	Possible	Yeast	NULL
OTU55	10	5	11	63	0	0	Rhizopus microsporus	Saprotroph	Undefined Saprotroph	Possible	Microfungus	NULL
OTU234	13	5	2	68	0	0	Didymellaceae	Pathotroph-Saprotroph	Animal Pathogen-Plant Pathogen-Undefined Saprotroph	Possible	Microfungus	NULL
OTU203	0	0	13	0	0	72	Penicillium	Saprotroph	Undefined Saprotroph	Possible	Microfungus	NULL
OTU4	1	8	4	1	0	70	Malassezia	Pathotroph-Saprotroph	Animal Pathogen-Undefined Saprotroph	Probable	Facultative Yeast	NULL
OTU340	11	71	0	0	0	0	Saccharomycetales	Saprotroph	Undefined Saprotroph	Possible	Yeast	NULL
OTU248	6	2	8	3	0	60	Didymella	Pathotroph-Saprotroph	Animal Pathogen-Plant Pathogen-Undefined Saprotroph	Probable	Microfungus	NULL
OTU294	0	44	1	32	0	0	Candida	Saprotroph	Undefined Saprotroph	Possible	Yeast	NULL
OTU190	76	0	0	0	0	0	Blastobotrys raffinosifermentans	Saprotroph	Undefined Saprotroph	Possible	Yeast	NULL
OTU271	0	0	0	75	0	0	Pleosporales	-	-	-	-	-
OTU57	0	0	11	63	0	0	Rhizopus microsporus	Saprotroph	Undefined Saprotroph	Possible	Microfungus	NULL
OTU135	0	1	8	7	53	1	Saccharomycetes	-	-	-	-	-
OTU270	0	0	2	66	0	0	Sordariaceae	-	-	-	-	-
OTU333	11	55	0	0	0	0	Hyphopichia burtonii	Saprotroph	Undefined Saprotroph	Possible	Yeast	NULL
OTU304	0	59	0	0	5	0	Hyphopichia burtonii	Saprotroph	Undefined Saprotroph	Possible	Yeast	NULL
OTU341	12	52	0	0	0	0	Saccharomycetales	Saprotroph	Undefined Saprotroph	Possible	Yeast	NULL
OTU274	0	8	1	52	1	1	Cladosporium	Pathotroph-Saprotroph-Symbiotroph	Animal Pathogen-Endophyte-Lichen Parasite-Plant Pathogen-Wood Saprotroph	Possible	Microfungus	NULL
OTU110	0	0	0	0	0	62	Mucor	Saprotroph	Undefined Saprotroph	Probable	NULL	NULL
OTU101	1	0	3	0	0	57	Aspergillaceae	Saprotroph	Undefined Saprotroph	Possible	Microfungus	NULL
OTU250	0	60	0	0	0	0	Unknown fungus	-	-	-	-	-
OTU158	0	0	0	44	0	15	Aspergillus restrictus	Saprotroph	Undefined Saprotroph	Possible	Microfungus	NULL
OTU34	0	0	0	0	0	59	Unknown fungus	-	-	-	-	-
OTU208	0	0	0	58	0	0	Stachybotryaceae	Saprotroph	Undefined Saprotroph	Possible	Microfungus	NULL
OTU21	0	0	0	0	0	58	Ceratobasidiaceae	Pathotroph-Saprotroph-Symbiotroph	Endomycorrhizal-Plant Pathogen-Undefined Saprotroph	Possible	Microfungus	NULL
OTU243	0	1	1	56	0	0	Pleosporales	-	-	-	-	-
OTU272	0	0	4	53	0	0	Sordariomycetes	-	-	-	-	-
OTU201	0	2	0	4	0	50	Aspergillus	Saprotroph	Undefined Saprotroph	Possible	Microfungus	NULL
OTU44	0	15	2	5	0	34	Psathyrella	Saprotroph	Wood Saprotroph	Probable	Agaricoid	NULL
OTU346	7	45	0	0	0	0	Saccharomycetales	Saprotroph	Undefined Saprotroph	Possible	Yeast	NULL
OTU13	3	0	11	2	35	0	Saccharomycetes	-	-	-	-	-
OTU61	0	2	1	1	0	45	Agaricaceae	Saprotroph	Undefined Saprotroph	Probable	Agaricoid-Gasteroid-Secotioid	NULL
OTU107	0	47	0	0	0	1	Acremonium	Pathogen-Saprotroph-Symbiotroph	Animal Pathogen-Endophyte-Fungal Parasite-Plant Pathogen-Wood Saprotroph	Possible	Microfungus	Soft Rot
OTU195	48	0	0	0	0	0	Curvularia	Pathotroph	Plant Pathogen	Probable	NULL	NULL
OTU92	0	0	48	0	0	0	Wickerhamomyces	Saprotroph	Undefined Saprotroph	Possible	Yeast	NULL
OTU10	0	3	4	6	0	34	Marasmius	Pathotroph-Saprotroph-Symbiotroph	Endophyte-Plant Pathogen-Undefined Saprotroph	Probable	Agaricoid	NULL
OTU352	0	47	0	0	0	0	Unknown fungus	-	-	-	-	-
OTU117	0	0	0	0	46	0	Mucor	Saprotroph	Undefined Saprotroph	Probable	NULL	NULL
OTU189	45	0	0	0	0	0	Aspergillaceae	Saprotroph	Undefined Saprotroph	Possible	Microfungus	NULL
OTU209	4	4	0	36	1	0	Fusarium	Pathotroph-Saprotroph	Plant Pathogen-Soil Saprotroph-Wood Saprotroph	Possible	NULL	Soft Rot
OTU319	2	40	0	0	0	3	Hyphopichia burtonii	Saprotroph	Undefined Saprotroph	Possible	Yeast	NULL
OTU325	28	17	0	0	0	0	Hyphopichia burtonii	Saprotroph	Undefined Saprotroph	Possible	Yeast	NULL
OTU7	1	0	0	0	0	44	Malasseziales	-	-	-	-	-
OTU278	3	0	0	14	0	28	Unknown fungus	-	-	-	-	-
OTU255	0	0	3	42	0	0	Sordariomycetes	-	-	-	-	-
OTU112	0	0	9	7	0	28	Geastrum pectinatum	Saprotroph	Undefined Saprotroph	Probable	Gasteroid	NULL
OTU295	0	44	0	0	0	0	Pichia mandshurica	Saprotroph-Symbiotroph	Animal Endosymbiont-Undefined Saprotroph	Highly Probable	Yeast	NULL
OTU85	7	2	1	2	16	16	Saccharomycetales	Saprotroph	Undefined Saprotroph	Possible	Yeast	NULL
OTU214	0	0	0	43	0	0	Aureobasidium pullulans	Pathotroph-Symbiotroph	Animal Pathogen-Endophyte-Epiphyte-Plant Pathogen	Possible	NULL	NULL
OTU316	18	25	0	0	0	0	Hyphopichia burtonii	Saprotroph	Undefined Saprotroph	Possible	Yeast	NULL
OTU338	12	28	0	0	0	0	Saccharomycetales	Saprotroph	Undefined Saprotroph	Possible	Yeast	NULL
OTU289	3	0	0	36	0	0	Candida blankii	Saprotroph	Undefined Saprotroph	Possible	Yeast	NULL
OTU183	6	0	5	0	0	27	Curvularia clavata	Pathotroph	Plant Pathogen	Probable	NULL	NULL
OTU259	0	0	0	0	0	38	Ascomycota	-	-	-	-	-
OTU287	13	23	0	1	0	0	Candida	Saprotroph	Undefined Saprotroph	Possible	Yeast	NULL
OTU318	0	37	0	0	0	0	Hyphopichia burtonii	Saprotroph	Undefined Saprotroph	Possible	Yeast	NULL
OTU99	0	3	5	2	1	26	Rhizopus	Saprotroph	Undefined Saprotroph	Possible	Microfungus	NULL
OTU105	0	0	35	0	0	1	Mucor	Saprotroph	Undefined Saprotroph	Probable	NULL	NULL
OTU185	0	1	5	3	0	27	Aspergillus	Saprotroph	Undefined Saprotroph	Possible	Microfungus	NULL
OTU31	36	0	0	0	0	0	Unknown fungus	-	-	-	-	-
OTU342	9	25	0	0	0	0	Saccharomycetales	Saprotroph	Undefined Saprotroph	Possible	Yeast	NULL
OTU49	0	0	0	4	0	30	Ganoderma enigmaticum	Pathotroph-Saprotroph	Plant Pathogen-Wood Saprotroph	Probable	Polyporoid	White Rot
OTU56	0	1	7	7	0	19	Leucoagaricus	Saprotroph	Undefined Saprotroph	Probable	Agaricoid	NULL
OTU314	0	9	2	7	0	15	Unknown fungus	-	-	-	-	-
OTU2	0	3	0	0	0	28	Gymnopus gibbosus	Saprotroph	Undefined Saprotroph	Probable	NULL	NULL
OTU28	30	0	0	0	0	0	Kazachstania humilis	Saprotroph	Undefined Saprotroph	Possible	Yeast	NULL
OTU238	0	0	0	29	0	0	Colletotrichum	Pathotroph-Symbiotroph	Endophyte-Plant Pathogen	Probable	Microfungus	NULL
OTU309	0	29	0	0	0	0	Hyphopichia burtonii	Saprotroph	Undefined Saprotroph	Possible	Yeast	NULL
OTU350	1	28	0	0	0	0	Saccharomycetales	Saprotroph	Undefined Saprotroph	Possible	Yeast	NULL
OTU260	0	0	0	28	0	0	Paraconiothyrium cyclothyrioides	Saprotroph	Undefined Saprotroph	Probable	NULL	NULL
OTU276	0	8	0	20	0	0	Ascomycota	-	-	-	-	-
OTU280	0	0	0	27	0	0	Unknown fungus	-	-	-	-	-
OTU134	0	0	0	0	0	26	Aspergillus	Saprotroph	Undefined Saprotroph	Possible	Microfungus	NULL
OTU32	0	0	1	0	0	25	Cuphophyllus	Saprotroph-Symbiotroph	Undefined Saprotroph-Undefined Symbiotroph	Highly Probable	Agaricoid	NULL
OTU159	7	0	19	0	0	0	Ascomycota	-	-	-	-	-
OTU66	2	24	0	0	0	0	Unknown fungus	-	-	-	-	-
OTU182	0	0	5	0	0	21	Unknown fungus	-	-	-	-	-
OTU230	0	25	0	0	0	0	Sordariomycetes	-	-	-	-	-
OTU235	0	0	0	1	0	24	Unknown fungus	-	-	-	-	-
OTU3	0	0	0	0	0	23	Marasmius albimyceliosus	Pathotroph-Saprotroph-Symbiotroph	Endophyte-Plant Pathogen-Undefined Saprotroph	Probable	Agaricoid	NULL
OTU315	1	21	0	0	0	0	Hyphopichia burtonii	Saprotroph	Undefined Saprotroph	Possible	Yeast	NULL
OTU136	2	19	0	0	0	0	Geosmithia pallida	Saprotroph	Undefined Saprotroph	Possible	Microfungus	NULL
OTU118	0	14	0	6	0	0	Exobasidium	Pathotroph	Plant Pathogen	Probable	NULL	NULL
OTU153	0	0	20	0	0	0	Talaromyces tratensis	Saprotroph	Undefined Saprotroph	Probable	NULL	NULL
OTU216	0	0	20	0	0	0	Penicillium	Saprotroph	Undefined Saprotroph	Possible	Microfungus	NULL
OTU311	0	20	0	0	0	0	Hyphopichia burtonii	Saprotroph	Undefined Saprotroph	Possible	Yeast	NULL
OTU5	0	0	0	0	0	20	Malassezia	Pathotroph-Saprotroph	Animal Pathogen-Undefined Saprotroph	Probable	Facultative Yeast	NULL
OTU60	0	0	0	0	0	20	Clitopilus	Saprotroph	Undefined Saprotroph	Probable	Agaricoid	NULL
OTU210	0	2	0	0	16	0	Mucor ardhlaengiktus	Saprotroph	Undefined Saprotroph	Probable	NULL	NULL
OTU261	16	0	0	1	1	0	Nectriaceae	Saprotroph	Undefined Saprotroph	Possible	Microfungus	NULL
OTU192	0	0	0	18	0	0	Unknown fungus	-	-	-	-	-
OTU343	0	16	0	0	0	0	Saccharomycetales	Saprotroph	Undefined Saprotroph	Possible	Yeast	NULL
OTU36	0	0	0	0	0	16	Chlorophyllum	Saprotroph	Undefined Saprotroph	Probable	Agaricoid-Gasteroid-Secotioid	NULL
OTU72	2	14	0	0	0	0	Candida olivae	Saprotroph	Undefined Saprotroph	Possible	Yeast	NULL
OTU75	0	0	0	0	0	16	Agaricaceae	Saprotroph	Undefined Saprotroph	Probable	Agaricoid-Gasteroid-Secotioid	NULL
OTU26	16	0	0	0	0	0	Unknown fungus	-	-	-	-	-
OTU277	0	16	0	0	0	0	Unknown fungus	-	-	-	-	-
OTU170	0	1	0	15	0	0	Unknown fungus	-	-	-	-	-
OTU236	0	0	0	16	0	0	Pleosporales	-	-	-	-	-
OTU237	0	0	0	16	0	0	Pleosporales	-	-	-	-	-
OTU122	0	2	13	0	0	0	Trichomonascus ciferrii	Saprotroph	Undefined Saprotroph	Possible	Yeast	NULL
OTU83	15	0	0	0	0	0	Saccharomycetales	Saprotroph	Undefined Saprotroph	Possible	Yeast	NULL
OTU251	4	1	0	10	0	0	Unknown fungus	-	-	-	-	-
OTU191	1	0	0	14	0	0	Unknown fungus	-	-	-	-	-
OTU146	9	4	0	1	0	0	Trichomonascus ciferrii	Saprotroph	Undefined Saprotroph	Possible	Yeast	NULL
OTU139	14	0	0	0	0	0	Chaetothyriales	-	-	-	-	-
OTU249	0	0	0	14	0	0	Capnodiales	-	-	-	-	-
OTU317	0	13	0	0	0	0	Hyphopichia burtonii	Saprotroph	Undefined Saprotroph	Possible	Yeast	NULL
OTU95	0	13	0	0	0	0	Candida quercitrusa	Saprotroph	Undefined Saprotroph	Possible	Yeast	NULL
OTU204	0	0	0	13	0	0	Trichosporonaceae	-	-	-	-	-
OTU145	0	0	0	12	0	0	Hypocreales fam Incertae sedis sp	Saprotroph	Undefined Saprotroph	Possible	Microfungus	NULL
OTU90	0	12	0	0	0	0	Unknown fungus	-	-	-	-	-
OTU321	0	12	0	0	0	0	Unknown fungus	-	-	-	-	-
OTU132	5	0	0	0	6	0	Monascus purpureus	Saprotroph	Undefined Saprotroph	Probable	NULL	NULL
OTU133	0	0	0	0	11	0	Hypocreales	Saprotroph	Undefined Saprotroph	Possible	Microfungus	NULL
OTU252	0	0	0	0	0	11	Penicillium sclerotiorum	Saprotroph	Undefined Saprotroph	Possible	Microfungus	NULL
OTU141	0	0	0	0	0	11	Unknown fungus	-	-	-	-	-
OTU149	0	0	0	10	0	0	Penicillium	Saprotroph	Undefined Saprotroph	Possible	Microfungus	NULL
OTU231	0	0	0	6	0	4	Didymellaceae	Pathotroph-Saprotroph	Animal Pathogen-Plant Pathogen-Undefined Saprotroph	Possible	Microfungus	NULL
OTU324	10	0	0	0	0	0	Pichia	Saprotroph-Symbiotroph	Animal Endosymbiont-Undefined Saprotroph	Highly Probable	Yeast	NULL
OTU354	0	0	2	0	0	8	Candida etchellsii	Saprotroph	Undefined Saprotroph	Possible	Yeast	NULL
OTU64	8	0	0	0	1	1	Saccharomycopsis malanga	Saprotroph	Undefined Saprotroph	Possible	Yeast	NULL
OTU15	3	5	1	0	0	1	Unknown fungus	-	-	-	-	-
OTU163	0	0	0	10	0	0	Lecanorales	-	-	-	-	-
OTU171	9	0	0	0	0	0	Aspergillus neoniveus	Saprotroph	Undefined Saprotroph	Possible	Microfungus	NULL
OTU193	8	0	0	1	0	0	Curvularia	Pathotroph	Plant Pathogen	Probable	NULL	NULL
OTU222	9	0	0	0	0	0	Melanocarpus albomyces	Pathotroph-Saprotroph-Symbiotroph	Animal Pathogen-Dung Saprotroph-Endophyte-Epiphyte-Plant Saprotroph-Wood Saprotroph	Possible	Microfungus	Soft Rot
OTU232	0	9	0	0	0	0	Hypocreales	Saprotroph	Undefined Saprotroph	Possible	Microfungus	NULL
OTU290	0	0	0	9	0	0	Metschnikowia reukaufii	Saprotroph	Undefined Saprotroph	Possible	Yeast	NULL
OTU291	0	9	0	0	0	0	Metschnikowia	Saprotroph	Undefined Saprotroph	Possible	Yeast	NULL
OTU126	0	0	0	0	0	8	Cyberlindnera jadinii	Saprotroph	Undefined Saprotroph	Possible	Yeast	NULL
OTU142	0	0	0	7	1	0	Tremellales	Pathotroph-Saprotroph-Symbiotroph	Fungal Parasite-Undefined Saprotroph	Possible	Tremelloid-Yeast	NULL
OTU198	1	0	0	7	0	0	Nectriaceae	Saprotroph	Undefined Saprotroph	Possible	Microfungus	NULL
OTU253	0	0	0	8	0	0	Arthrinium rasikravindrae	Saprotroph	Plant Saprotroph	Probable	NULL	NULL
OTU310	0	8	0	0	0	0	Hyphopichia burtonii	Saprotroph	Undefined Saprotroph	Possible	Yeast	NULL
OTU323	0	8	0	0	0	0	Hyphopichia burtonii	Saprotroph	Undefined Saprotroph	Possible	Yeast	NULL
OTU67	0	0	0	0	0	8	Peniophora	Saprotroph	Undefined Saprotroph	Probable	Corticioid	White Rot
OTU161	0	8	0	0	0	0	Unknown fungus	-	-	-	-	-
OTU45	0	0	2	2	4	0	Saccharomycetes	-	-	-	-	-
OTU113	0	0	0	7	1	0	Ascomycota	-	-	-	-	-
OTU131	0	0	6	1	0	0	Xerochrysium dermatitidis	Saprotroph	Undefined Saprotroph	Possible	Microfungus	NULL
OTU166	0	0	7	0	0	0	Aspergillaceae	Saprotroph	Undefined Saprotroph	Possible	Microfungus	NULL
OTU221	0	0	0	1	0	6	Penicillium	Saprotroph	Undefined Saprotroph	Possible	Microfungus	NULL
OTU223	1	0	0	6	0	0	Curvularia affinis	Pathotroph	Plant Pathogen	Probable	NULL	NULL
OTU297	0	7	0	0	0	0	Candida	Saprotroph	Undefined Saprotroph	Possible	Yeast	NULL
OTU303	0	7	0	0	0	0	Hannaella siamensis	Pathotroph-Saprotroph-Symbiotroph	Fungal Parasite-Undefined Saprotroph	Possible	Tremelloid-Yeast	NULL
OTU326	1	5	0	0	0	1	Hyphopichia burtonii	Saprotroph	Undefined Saprotroph	Possible	Yeast	NULL
OTU51	0	7	0	0	0	0	Basidiomycota	-	-	-	-	-
OTU120	0	7	0	0	0	0	Onygenales	-	-	-	-	-
OTU106	0	0	0	6	0	0	Gilbertella persicaria	Saprotroph	Undefined Saprotroph	Possible	Microfungus	NULL
OTU147	0	0	6	0	0	0	Hypocreales	Saprotroph	Undefined Saprotroph	Possible	Microfungus	NULL
OTU154	0	0	0	2	0	4	Fusarium	Pathotroph-Saprotroph	Plant Pathogen-Soil Saprotroph-Wood Saprotroph	Possible	NULL	Soft Rot
OTU156	0	0	0	6	0	0	Nectriaceae	Saprotroph	Undefined Saprotroph	Possible	Microfungus	NULL
OTU205	0	0	0	0	0	6	Pestalotiopsis	Pathotroph	Plant Pathogen	Probable	NULL	NULL
OTU330	1	5	0	0	0	0	Hyphopichia burtonii	Saprotroph	Undefined Saprotroph	Possible	Yeast	NULL
OTU97	6	0	0	0	0	0	Yamadazyma	Saprotroph	Undefined Saprotroph	Possible	Yeast	NULL
OTU207	5	0	0	1	0	0	Unknown fungus	-	-	-	-	-
OTU327	0	6	0	0	0	0	Unknown fungus	-	-	-	-	-
OTU281	0	6	0	0	0	0	Venturiales	-	-	-	-	-
OTU25	0	0	0	6	0	0	Unknown fungus	-	-	-	-	-
OTU174	0	0	5	0	0	0	Aspergillus	Saprotroph	Undefined Saprotroph	Possible	Microfungus	NULL
OTU220	0	0	0	5	0	0	Penicillium	Saprotroph	Undefined Saprotroph	Possible	Microfungus	NULL
OTU245	0	5	0	0	0	0	Eurotiales	Saprotroph	Undefined Saprotroph	Possible	Microfungus	NULL
OTU279	0	0	0	5	0	0	Cucurbitariaceae	Pathotroph-Saprotroph	Plant Pathogen-Wood Saprotroph	Probable	Microfungus	NULL
OTU305	0	0	5	0	0	0	Hannaella phetchabunensis	Pathotroph-Saprotroph-Symbiotroph	Fungal Parasite-Undefined Saprotroph	Possible	Tremelloid-Yeast	NULL
OTU332	1	4	0	0	0	0	Saccharomycetales	Saprotroph	Undefined Saprotroph	Possible	Yeast	NULL
OTU40	0	0	0	0	5	0	Wallemia hederae	Saprotroph	Undefined Saprotroph	Probable	NULL	NULL
OTU47	1	0	0	4	0	0	Psathyrella	Saprotroph	Wood Saprotroph	Probable	Agaricoid	NULL
OTU244	0	5	0	0	0	0	Phaeosphaeriaceae	-	-	-	-	-
OTU269	0	0	0	5	0	0	Ascomycota	-	-	-	-	-
OTU262	0	0	0	5	0	0	Sordariomycetes	-	-	-	-	-
OTU144	0	0	0	0	4	0	Aspergillus	Saprotroph	Undefined Saprotroph	Possible	Microfungus	NULL
OTU162	1	3	0	0	0	0	Sarocladium oryzae	Saprotroph	Undefined Saprotroph	Probable	NULL	NULL
OTU168	0	0	0	4	0	0	Nectriaceae	Saprotroph	Undefined Saprotroph	Possible	Microfungus	NULL
OTU172	0	4	0	0	0	0	Strelitziana	Pathotroph	Plant Pathogen	Probable	NULL	NULL
OTU173	0	0	4	0	0	0	Candida norvegica	Saprotroph	Undefined Saprotroph	Possible	Yeast	NULL
OTU211	0	0	0	4	0	0	Tremellales	Pathotroph-Saprotroph-Symbiotroph	Fungal Parasite-Undefined Saprotroph	Possible	Tremelloid-Yeast	NULL
OTU217	0	0	0	0	4	0	Bionectriaceae	Saprotroph	Undefined Saprotroph	Possible	Microfungus	NULL
OTU22	1	2	0	1	0	0	Sterigmatomyces elviae	Saprotroph	Undefined Saprotroph	Possible	NULL	NULL
OTU233	4	0	0	0	0	0	Diaporthe	Pathotroph-Symbiotroph	Endophyte-Plant Pathogen	Possible	Microfungus	NULL
OTU292	4	0	0	0	0	0	Metschnikowia reukaufii	Saprotroph	Undefined Saprotroph	Possible	Yeast	NULL
OTU30	0	0	0	0	0	4	Termitomyces	Saprotroph	Undefined Saprotroph	Probable	Agaricoid	NULL
OTU351	1	3	0	0	0	0	Saccharomycetales	Saprotroph	Undefined Saprotroph	Possible	Yeast	NULL
OTU62	0	0	2	2	0	0	Kwoniella	Pathotroph-Saprotroph-Symbiotroph	Fungal Parasite-Undefined Saprotroph	Possible	Tremelloid-Yeast	NULL
OTU225	1	0	0	3	0	0	Sordariomycetes	-	-	-	-	-
OTU63	0	0	4	0	0	0	Unknown fungus	-	-	-	-	-
OTU108	0	0	0	0	0	3	Aspergillaceae	Saprotroph	Undefined Saprotroph	Possible	Microfungus	NULL
OTU115	0	3	0	0	0	0	Acremonium	Pathogen-Saprotroph-Symbiotroph	Animal Pathogen-Endophyte-Fungal Parasite-Plant Pathogen-Wood Saprotroph	Possible	Microfungus	Soft Rot
OTU129	0	0	0	3	0	0	Aspergillus gracilis	Saprotroph	Undefined Saprotroph	Possible	Microfungus	NULL
OTU150	3	0	0	0	0	0	Papiliotrema terrestris	Pathotroph-Saprotroph-Symbiotroph	Fungal Parasite-Undefined Saprotroph	Possible	Tremelloid-Yeast	NULL
OTU155	1	0	1	1	0	0	Xerochrysium	Saprotroph	Undefined Saprotroph	Possible	Microfungus	NULL
OTU167	3	0	0	0	0	0	Strelitziana malaysiana	Pathotroph	Plant Pathogen	Probable	NULL	NULL
OTU178	0	0	0	3	0	0	Saitozyma	Pathotroph-Saprotroph-Symbiotroph	Fungal Parasite-Undefined Saprotroph	Possible	Tremelloid-Yeast	NULL
OTU206	0	0	3	0	0	0	Gliocladiopsis	Saprotroph	Undefined Saprotroph	Probable	NULL	NULL
OTU228	0	0	0	3	0	0	Phoma omnivirens	Pathotroph-Saprotroph	Plant Pathogen-Wood Saprotroph	Possible	NULL	Soft Rot
OTU247	2	1	0	0	0	0	Geastrum	Saprotroph	Undefined Saprotroph	Probable	Gasteroid	NULL
OTU254	0	2	0	1	0	0	Arthrinium	Saprotroph	Plant Saprotroph	Probable	NULL	NULL
OTU306	0	0	0	3	0	0	Hannaella	Pathotroph-Saprotroph-Symbiotroph	Fungal Parasite-Undefined Saprotroph	Possible	Tremelloid-Yeast	NULL
OTU331	3	0	0	0	0	0	Hyphopichia burtonii	Saprotroph	Undefined Saprotroph	Possible	Yeast	NULL
OTU41	0	0	0	3	0	0	Wallemia	Saprotroph	Undefined Saprotroph	Probable	NULL	NULL
OTU65	0	2	0	0	1	0	Kazachstania pintolopesii	Saprotroph	Undefined Saprotroph	Possible	Yeast	NULL
OTU73	3	0	0	0	0	0	Yamadazyma triangularis	Saprotroph	Undefined Saprotroph	Possible	Yeast	NULL
OTU24	3	0	0	0	0	0	Malasseziales	-	-	-	-	-
OTU345	0	3	0	0	0	0	Unknown fungus	-	-	-	-	-
OTU123	0	1	0	2	0	0	Sordariomycetes	-	-	-	-	-
OTU246	0	0	0	3	0	0	Unknown fungus	-	-	-	-	-
OTU175	0	0	0	3	0	0	Ascomycota	-	-	-	-	-
OTU114	0	2	0	0	0	0	Cyphellophora suttonii	Pathotroph	Animal Pathogen	Probable	Facultative Yeast-Microfungus	NULL
OTU143	0	2	0	0	0	0	Magnaporthe	Pathotroph	Plant Pathogen	Probable	Microfungus	NULL
OTU177	2	0	0	0	0	0	Trichoderma	Saprotroph	Undefined Saprotroph	Possible	Microfungus	NULL
OTU239	2	0	0	0	0	0	Penicillium cinnamopurpureum	Saprotroph	Undefined Saprotroph	Possible	Microfungus	NULL
OTU82	0	0	0	2	0	0	Papiliotrema	Pathotroph-Saprotroph-Symbiotroph	Fungal Parasite-Undefined Saprotroph	Possible	Tremelloid-Yeast	NULL
OTU219	2	0	0	0	0	0	Unknown fungus	-	-	-	-	-
OTU264	0	0	0	2	0	0	Capnodiales	-	-	-	-	-
OTU186	0	0	0	2	0	0	Dothideomycetes	-	-	-	-	-
OTU257	0	0	0	2	0	0	Ascomycota	-	-	-	-	-
OTU282	0	0	0	2	0	0	Mycosphaerellaceae	-	-	-	-	-
OTU263	0	0	0	0	0	2	Pleosporales	-	-	-	-	-
